# Supplementary material for: The WalRK Two-Component System Is Essential for Proper Cell Envelope Biogenesis in Clostridioides difficile
Source: J Bacteriol. 2022 May 16;204(6):e00121-22. doi: 10.1128/jb.00121-22 (PMC9210968; doi:10.1128/jb.00121-22)
Supplement: Supplemental file 1 — Table S1. Download jb.00121-22-s0001.xlsx, XLSX file, 0.6 MB [file jb.00121-22-s0001.xlsx]

## Sheet: WalON
Table S1A: Transcript levels of C. difficile 630Δerm genes under Wal-ON conditions
Note 1: Strains are UM275 (Neg), UM626 (WalR) and UM628 (D54E)
Gene locus	Gene name	Neg - linear rlog reads	WalR - linear rlog reads	D54E - linear rlog reads	WalR - log₂ fold change	WalR - adjusted P value	D54E - log₂ fold change	D54E - adjusted P value
CD630_00010	dnaA	3585.93	2755.27	2677.76	-0.495	0.098	-0.541	0.065
CD630_00020	dnaN	4821.55	3836.64	3935.07	-0.425	0.0445	-0.387	0.0647
CD630_00030		1383.73	1216.62	1244.26	-0.266	0.493	-0.195	0.612
CD630_00040	recF	3340.4	2998.72	3065.06	-0.215	0.164	-0.171	0.271
CD630_00050	gyrB	5054.9	4497.61	4166.16	-0.168	0.669	-0.316	0.398
CD630_00060	gyrA	10178.2	9109.99	8539.97	-0.186	0.568	-0.308	0.305
CD630_00070		847.486	691.704	734.958	-0.388	0.135	-0.26	0.324
CD630_00080		364.124	335.454	344.322	-0.13	0.698	-0.102	0.763
CD630_00090	rsbV	738.384	693.498	678.803	-0.118	0.627	-0.159	0.48
CD630_00100	rsbW	1550.58	1570.71	1428.63	0.031	0.929	-0.167	0.516
CD630_00110	sigB	1768.25	1550.58	1525.88	-0.263	0.0733	-0.294	0.038
CD630_00120		1982.49	2339.6	2425.16	0.289	0.411	0.371	0.273
CD630_00130		825.369	1024.28	1102.18	0.427	0.023	0.567	0.00156
CD630_00140	serS1	5470.61	3585.48	3420.88	-0.797	1.41e-05	-0.905	5.84e-07
CD630_00150	tadA	9267.83	10342.8	10451.2	0.179	0.684	0.239	0.585
CD630_00160	dnaX	3290.89	4466.56	4256.19	0.587	0.00981	0.507	0.0259
CD630_00170		415.962	363.335	360.208	-0.172	0.699	-0.236	0.592
CD630_00180	recR	3475.17	3521.43	3513.6	0.048	0.912	0.044	0.919
CD630_00181		2159.53	2096.96	2531.75	-0.098	0.977	0.386	0.604
CD630_00190		1422.23	2845.61	3294.97	1.31	1.72e-08	1.61	3.32e-12
CD630_00200		339.43	275.861	262.275	-0.383	0.268	-0.477	0.154
CD630_00210	pycA	10583.1	31097.7	31904.5	2.096	1.47e-25	2.158	5.57e-27
CD630_00220	fusA1	2262.05	7332.74	7654.44	1.967	5.88e-10	2.09	6.02e-11
CD630_00230	ctsR	1223.74	932.143	860.649	-0.516	0.0717	-0.683	0.0139
CD630_00240	mcsA	1125.03	1075.01	1036.66	-0.092	0.686	-0.168	0.417
CD630_00250	mcsB	2836.3	3086.71	2945.58	0.162	0.507	0.07	0.795
CD630_00260	clpC	7936.83	8089.49	7920.36	0.038	0.857	-0.007	0.978
CD630_00270	radA	2996.5	2578.77	2530.14	-0.296	0.0401	-0.336	0.016
CD630_00280	disA	2099.01	1442.65	1439.34	-0.724	2.22e-05	-0.735	1.38e-05
CD630_00290		14572.3	35086.2	38402.9	1.656	6.72e-13	1.826	2.37e-15
CD630_00300		3455.27	4232.69	4423.99	0.395	0.0644	0.481	0.0193
CD630_00310		93.197	70.677	85.684	-0.481	0.264	-0.139	0.732
CD630_00320		124.837	134.627	150.802	0.006	0.958	0.108	0.885
CD630_00330		131.375	113.952	113.779	-0.202	0.747	-0.113	0.823
CD630_00340		70.157	57.804	56.185	-0.29	0.609	-0.279	0.615
CD630_00350		433.233	274.82	267.526	-0.859	0.00147	-0.922	0.000576
CD630_00360	acoA	312.097	203.06	179.17	-0.691	0.0526	-0.98	0.00546
CD630_00370	acoB	309.023	203.71	195.868	-0.646	0.0943	-0.743	0.0518
CD630_00380	acoC	320.167	231.886	213.849	-0.594	0.0628	-0.757	0.0154
CD630_00390	acoL	666.614	489.488	465.07	-0.573	0.0435	-0.691	0.0124
CD630_00400		85.314	124.001	127.761	0.761	0.00284	0.843	0.000755
CD630_00410		3.161	3.268	3.247	0.124	0.848	0.105	0.861
CD630_00420		24.049	20.939	25.043	-0.372	0.549	0.102	0.946
CD630_00430		10.487	9.511	10.078	-0.332	0.58	-0.095	0.838
CD630_00440		0.764	0.722	0.735	-0.269	------	-0.115	------
CD630_00450		9.332	9.181	8.958	-0.043	0.939	-0.096	0.883
CD630_00460		602.155	563.121	618.238	-0.12	0.809	0.085	0.873
CD630_00470	ispD	969.448	1635.86	1775.29	1.007	2.96e-06	1.178	3.29e-08
CD630_00480	ispF	639.411	1244.74	1313.53	1.31	4.78e-12	1.426	4.03e-14
CD630_00490	proS	20989.8	24776.5	25216.6	0.301	0.474	0.316	0.439
CD630_00500	proS1	38655.1	46914.1	48969.1	0.333	0.343	0.424	0.208
CD630_00510	gltX	5873.97	6144.66	5906.56	0.089	0.615	0.008	0.969
CD630_00511		44.08	30.649	31.318	-0.663	0.186	-0.47	0.324
CD630_00520	cysS	6042.37	6175.73	6225.51	0.054	0.893	0.072	0.854
CD630_00530	mrnC	2479.9	2303.72	2460.94	-0.143	0.517	-0.016	0.949
CD630_00540	thyX	2018.49	2499.68	2367.89	0.394	0.193	0.301	0.319
CD630_00550		2161.67	2678.75	2502.66	0.391	0.24	0.277	0.403
CD630_00560		1517	1793.14	1637.44	0.321	0.445	0.148	0.721
CD630_00570	sigH	2567.97	2903.54	2738.11	0.205	0.667	0.121	0.798
CD630_00580	tuf1	61209	62777.5	58193.3	0.082	0.879	-0.071	0.9
CD630_00581	rpmG	5928.58	5785.17	5280.3	-0.056	0.848	-0.23	0.364
CD630_00590	secE	6434.1	6478.93	5931.49	0.01	0.982	-0.162	0.55
CD630_00600	nusG	12161.5	10991.4	10352.7	-0.177	0.587	-0.302	0.311
CD630_00610	rplK	8032.35	6585.14	6363.72	-0.377	0.182	-0.441	0.106
CD630_00620	rplA	27576.1	20133.4	19026.3	-0.582	0.0199	-0.688	0.00487
CD630_00630	rplJ	22316.9	16708.1	15652.4	-0.553	0.00537	-0.692	0.000339
CD630_00640	rplL	18084.3	11624.2	11486.7	-0.78	0.0382	-0.751	0.0435
CD630_00650		701.118	1229.51	1144.67	1.05	4.98e-06	0.917	6.83e-05
CD630_00660	rpoB	30650.1	32080.3	31331.9	0.106	0.829	0.071	0.881
CD630_00670	rpoC	36282.5	39159.9	37970.2	0.149	0.731	0.102	0.812
CD630_00680	rpsL	9219.59	6943.76	6354.92	-0.444	0.267	-0.596	0.129
CD630_00690	rpsG	15231.8	10547.9	9544.74	-0.562	0.141	-0.756	0.0433
CD630_00700	fusA	52953.8	37733.9	34193.5	-0.531	0.17	-0.688	0.0707
CD630_00710	tuf	60761.2	62472.3	58012.8	0.087	0.872	-0.063	0.914
CD630_00720	rpsJ	12282.2	10240.4	9393.24	-0.278	0.518	-0.405	0.335
CD630_00730	rplC	16751.7	13220	11674.2	-0.315	0.482	-0.542	0.222
CD630_00740	rplD	15304.5	12232.9	10824.1	-0.306	0.506	-0.501	0.277
CD630_00750	rplW	10765.8	8446.5	7558.65	-0.346	0.442	-0.512	0.248
CD630_00760	rplB	22739.2	17154.9	15398.1	-0.343	0.469	-0.528	0.265
CD630_00770	rpsS	11167.2	8754.94	7999.73	-0.36	0.432	-0.481	0.287
CD630_00780	rplV	8509.19	6802.87	5867.1	-0.218	0.658	-0.461	0.37
CD630_00790	rpsC	25998.9	18640.5	16543.6	-0.388	0.408	-0.616	0.192
CD630_00800	rplP	16485.2	11981.8	10750.3	-0.406	0.384	-0.577	0.215
CD630_00801	rpmC	7165.73	5258.37	4752.13	-0.403	0.389	-0.556	0.231
CD630_00810	rpsQ	8370.82	5848.58	5134.69	-0.453	0.313	-0.664	0.14
CD630_00820	rplN	9983.76	7377.34	6368.03	-0.383	0.407	-0.621	0.182
CD630_00830	rplX	8687.45	6395.23	5584.69	-0.355	0.453	-0.587	0.218
CD630_00840	rplE	13283.8	9265.22	8456.32	-0.507	0.243	-0.642	0.136
CD630_00841	rpsZ	2855.65	1905.26	1721.18	-0.535	0.233	-0.714	0.113
CD630_00850	rpsH	9375.2	6473.11	5908.23	-0.51	0.241	-0.651	0.132
CD630_00860	rplF	25482	17574.2	15974.4	-0.487	0.271	-0.652	0.14
CD630_00870	rplR	7031.49	4035.64	3731.8	-0.811	0.0437	-0.947	0.0182
CD630_00880	rpsE	7581.67	4470.68	3974.42	-0.628	0.16	-0.883	0.0514
CD630_00881	rpmD	6610.15	4623.96	4175.4	-0.448	0.323	-0.63	0.164
CD630_00890	rplO	9655.14	6697.64	5975.01	-0.493	0.247	-0.709	0.095
CD630_00900	SecY	21344.6	15568.8	14792.5	-0.498	0.218	-0.554	0.163
CD630_00910	adk	15985	11884.8	10968.7	-0.417	0.336	-0.553	0.195
CD630_00920	map1	16155.4	11853.7	10791.1	-0.416	0.336	-0.594	0.164
CD630_00930		5270.82	4027.28	3632.38	-0.3	0.521	-0.494	0.293
CD630_00940	infA	2972.98	2281.96	1949.93	-0.327	0.457	-0.626	0.154
CD630_00941	rpmJ	1887.63	1365.28	1307.56	-0.449	0.319	-0.505	0.255
CD630_00950	rpsM	16325.7	11867.4	10736.6	-0.467	0.268	-0.625	0.134
CD630_00960	rpsK	20984.4	16438.8	13886.6	-0.293	0.508	-0.604	0.175
CD630_00970	rpsD	26288.5	19337.9	17489.4	-0.441	0.284	-0.627	0.122
CD630_00980	rpoA	24662	15475.2	14743.4	-0.733	0.0401	-0.841	0.0172
CD630_00990	rplQ	4365.56	2608.12	2389.2	-0.788	0.024	-1.029	0.00299
CD630_01000	cbiO1	2676.72	3190.27	3357.99	0.341	0.101	0.455	0.0212
CD630_01010	cbiO2	1039.05	1100.53	1154.31	0.118	0.589	0.21	0.278
CD630_01020	cbiQ	1262.83	1247.04	1247.72	-0.024	0.937	-0.03	0.919
CD630_01030	truA1	1085.21	1030.11	989.772	-0.101	0.655	-0.177	0.382
CD630_01040	rplM	16093.5	14928.6	14379.6	-0.127	0.732	-0.187	0.599
CD630_01050	rpsI	18161.5	15493.3	15035.5	-0.291	0.371	-0.312	0.32
CD630_01060	cwlD	266.805	194.066	165.959	-0.365	0.377	-0.797	0.0532
CD630_01070	aspC	5092.03	5113.73	5416.77	-0.004	0.995	0.109	0.708
CD630_01080	nrdD	7289.87	8801.03	8591.87	0.362	0.062	0.316	0.102
CD630_01090	nrdG	1331.24	1522.98	1452.47	0.27	0.24	0.169	0.478
CD630_01100		1925.12	4916.73	5513.83	1.811	9.82e-17	2.022	1.65e-20
CD630_01110		3304.49	7406.44	8328.35	1.512	2.11e-10	1.734	2.78e-13
CD630_01111		4.004	4.737	5.452	0.472	0.2	1.143	0.0286
CD630_01120	ptb	4810.21	5544.48	5409.82	0.146	0.764	0.114	0.811
CD630_01130	buk	4563.57	5005.9	4900.91	0.128	0.807	0.098	0.849
CD630_01140		5029.65	5447.12	5241.51	0.134	0.782	0.075	0.873
CD630_01150		3082.27	3890.09	3419.8	0.419	0.393	0.168	0.709
CD630_01160		9792.38	12450.7	11764.3	0.342	0.469	0.284	0.541
CD630_01170		7495.84	9687	9281.56	0.379	0.411	0.33	0.463
CD630_01180		6312.18	7560.19	7548.9	0.359	0.0143	0.355	0.014
CD630_01190	glmM	11658.1	21772.2	24193.8	1.23	2.02e-12	1.434	1.51e-16
CD630_01200	glmS	20084.2	39294.5	41986.6	1.292	4.58e-10	1.432	3.71e-12
CD630_01210		703.735	969.57	986.962	0.579	0.101	0.643	0.0642
CD630_01220		1815.27	3522.63	3745.31	1.205	1.04e-06	1.342	4.59e-08
CD630_01230	murA	4010.2	9231.04	9178.75	1.628	7.36e-18	1.623	8.14e-18
CD630_01240	spoIID	1951.56	4185.27	4003.24	1.47	1.79e-12	1.395	2.11e-11
CD630_01250		1969.28	3211.72	3134.18	0.896	0.000189	0.857	0.000334
CD630_01260	spoIIID	11.498	13.245	14.548	0.355	0.44	0.669	0.162
CD630_01270	mreB1	1898.62	2011.45	2021.85	0.137	0.753	0.137	0.751
CD630_01280	fabZ	1034.65	1069.15	1006.33	0.098	0.825	-0.035	0.951
CD630_01290		14.116	16.621	17.667	0.337	0.474	0.569	0.234
CD630_01300	metK	4749.37	6835.36	7033.64	0.651	0.0437	0.696	0.0283
CD630_01310		7.944	7.946	7.228	0.033	0.977	-0.356	0.601
CD630_01320		972.134	920.16	882.451	-0.102	0.719	-0.18	0.487
CD630_01330		185.616	160.775	169.521	-0.257	0.477	-0.155	0.669
CD630_01340		1100.35	974.692	1044.1	-0.221	0.575	-0.071	0.855
CD630_01350		21.036	16.313	17.172	-0.668	0.15	-0.518	0.244
CD630_01360		11.281	9.262	8.832	-0.47	0.347	-0.654	0.204
CD630_01370		45.598	37.704	35.015	-0.387	0.432	-0.5	0.309
CD630_01380		23.508	20.771	21.099	-0.234	0.654	-0.245	0.63
CD630_01390		101.069	109.865	112.552	0.175	0.608	0.21	0.521
CD630_01400		105.442	109.42	109.415	0.075	0.848	0.104	0.784
CD630_01410	cutC	99.936	102.65	108.532	0.098	0.816	0.173	0.668
CD630_01420		27657	45307.3	48678.1	0.701	0.0943	0.902	0.0343
CD630_01430	secA1	9132.04	12402.5	12361.4	0.595	0.00537	0.589	0.00542
CD630_01440	prfB	2723.18	3543.63	3620.2	0.517	0.00427	0.562	0.0016
CD630_01450		1536.51	1370.25	1284.43	-0.198	0.501	-0.337	0.212
CD630_01460		824.768	761.074	739.878	-0.155	0.559	-0.217	0.377
CD630_01470		1855.19	1621.33	1642.87	-0.24	0.32	-0.231	0.328
CD630_01480		362.61	443.863	466.964	0.381	0.17	0.485	0.067
CD630_01490		703.762	1014.78	1058.8	0.731	4.98e-06	0.817	2.18e-07
CD630_01500		798.735	1317.49	1266.16	0.961	2.94e-06	0.896	1.22e-05
CD630_01510	rimI	683.857	967.503	950.837	0.64	0.0556	0.603	0.0685
CD630_01520	gcp	785.156	1102.73	1090.77	0.624	0.031	0.63	0.0272
CD630_01530		1458.37	1457.11	1413.69	-0.016	0.962	-0.076	0.832
CD630_01540		124.98	107.402	106.586	-0.316	0.297	-0.328	0.264
CD630_01550		335.866	281.248	273.86	-0.342	0.199	-0.411	0.108
CD630_01560		557.377	914.99	1040.1	0.938	0.000316	1.196	3.24e-06
CD630_01570		199.753	130.939	162.096	-0.768	0.0219	-0.332	0.324
CD630_01590		558.889	482.041	539.461	-0.239	0.654	0.034	0.984
CD630_01600		50.563	39.379	50.373	-0.534	0.285	0.037	0.98
CD630_01610		76.441	79.191	92.698	0.081	0.806	0.414	0.148
CD630_01620		61.781	71.759	75.203	0.321	0.286	0.429	0.13
CD630_01630		84.281	97.829	103.418	0.312	0.229	0.439	0.0681
CD630_01631		16.575	16.2	20.449	-0.132	0.906	0.576	0.246
CD630_01632		395.509	505.986	536.318	0.473	0.189	0.579	0.0985
CD630_01640		25.461	19.835	22.878	-0.58	0.275	-0.151	0.723
CD630_01650		11.157	16.968	16.261	0.804	0.083	0.739	0.102
CD630_01660		33.138	114.23	125.646	2.763	1.37e-23	2.947	1.47e-26
CD630_01670		554.516	507.553	560.56	-0.163	0.639	0.042	0.927
CD630_01680		267.827	229.203	241.176	-0.179	0.763	-0.094	0.86
CD630_01690		544.184	358.203	352.923	-0.832	1.02e-08	-0.867	1.52e-09
CD630_01700		2107.39	2058.96	1960.35	-0.041	0.872	-0.143	0.512
CD630_01710	rex	13795.2	13520	14108	-0.026	0.959	0.062	0.886
CD630_01720		544.951	730.925	756.614	0.576	0.00403	0.657	0.000793
CD630_01721	fdxA	986.912	1063.07	1101.98	0.128	0.781	0.309	0.508
CD630_01730		277.995	345.353	354.059	0.429	0.123	0.478	0.0752
CD630_01740	cooS	1587.28	1195.34	1115.08	-0.474	0.171	-0.646	0.0538
CD630_01750		257.779	210.573	179.94	-0.323	0.388	-0.697	0.0511
CD630_01760		1352.59	1103.11	1044.23	-0.345	0.293	-0.476	0.129
CD630_01770	cfa	4147.37	7550.6	7313.87	1.097	1.23e-05	1.05	2.71e-05
CD630_01780		158.349	173.79	183.009	0.174	0.638	0.315	0.357
CD630_01790	gluD	24235.9	25842.1	25271.1	0.098	0.859	0.064	0.904
CD630_01800		30.793	14.978	14.648	-1.703	1.52e-06	-1.765	4.88e-07
CD630_01810		488.262	353.169	424.334	-0.493	0.299	-0.116	0.783
CD630_01811		4.245	3.757	4.84	-0.734	0.326	0.674	0.436
CD630_01820		10.444	9.146	8.325	-0.24	0.61	-0.664	0.215
CD630_01830		9693.11	9026.26	7660.47	-0.101	0.785	-0.398	0.246
CD630_01840	pyrB	3267.08	4312.38	4535.03	0.522	0.0133	0.626	0.0023
CD630_01850	pyrK	1248.26	1627.64	1596.79	0.449	0.171	0.413	0.2
CD630_01860	pyrD	1867.98	2279.92	2242.52	0.327	0.374	0.295	0.413
CD630_01870	pyrE	1698.78	1652.78	1606.44	-0.057	0.898	-0.133	0.763
CD630_01880		538.264	630.818	691.635	0.293	0.442	0.506	0.165
CD630_01890		222.929	227.588	243.236	0.073	0.865	0.183	0.661
CD630_01900		149.669	153.615	165.635	0.08	0.859	0.213	0.629
CD630_01910		1018.17	2009.9	2079.33	1.353	3.09e-16	1.42	7.09e-18
CD630_01920	cls	1143.4	1609.53	1686.86	0.655	0.00924	0.751	0.00241
CD630_01930	groS	1239.01	1283.32	1124.4	0.136	0.781	-0.188	0.672
CD630_01940	groL	10525.4	11351.3	10743.2	0.169	0.629	0.038	0.914
CD630_01950		296.075	465.057	453.7	0.899	1.79e-05	0.851	4.5e-05
CD630_01960		985.445	1205.87	1439.1	0.39	0.0373	0.744	1.54e-05
CD630_01980	guaA	13334.8	15505.1	15990.9	0.287	0.266	0.346	0.162
CD630_01981		10.46	12.19	13.306	0.415	0.348	0.708	0.114
CD630_01990		1530.29	1757.38	1766.56	0.258	0.243	0.267	0.212
CD630_02000		4.087	3.524	3.567	-0.351	0.506	-0.333	0.531
CD630_02010		21.936	19.556	18.498	-0.296	0.511	-0.456	0.305
CD630_02020		268.286	382.467	423.994	0.683	0.0277	0.863	0.00455
CD630_02030		357.871	500.137	503.201	0.605	0.0665	0.631	0.0517
CD630_02040		2361.27	1883.75	2011.65	-0.418	0.133	-0.276	0.328
CD630_02050		263.515	322.132	384.703	0.101	0.805	0.482	0.4
CD630_02060		37.628	43.19	54.276	0.177	0.666	0.708	0.13
CD630_02070		120.335	109.989	122.013	-0.177	0.768	-0.045	0.924
CD630_02080		66.246	58.52	70.823	-0.213	0.712	0.124	0.86
CD630_02090		241.152	317.19	349.902	0.238	0.642	0.397	0.46
CD630_02100		614.861	501.756	485.972	-0.31	0.507	-0.297	0.523
CD630_02110	licC	836.835	465.243	440.981	-1.139	2.36e-11	-1.26	9.86e-14
CD630_02120		3567.68	2155.47	2000.27	-0.908	0.000382	-1.069	2.25e-05
CD630_02130		5.799	6.014	5.411	0.15	0.906	-0.357	0.635
CD630_02140		14.526	18.177	20.689	0.42	0.337	0.856	0.0721
CD630_02150		250.828	274.02	289.506	0.191	0.6	0.285	0.4
CD630_02160		734.414	954.576	943.099	0.515	0.0174	0.48	0.0255
CD630_02170		111.581	102.987	119.564	-0.142	0.885	0.244	0.754
CD630_02180	purE	689.893	1101.78	1109.27	0.913	7.74e-07	0.931	3.94e-07
CD630_02190	purC	725.561	1157.47	1165.92	0.836	0.00443	0.863	0.00317
CD630_02200	purF	1294.25	1849.16	1840.45	0.63	0.0798	0.619	0.0816
CD630_02210	purG	1185.13	1780.74	1783.02	0.71	0.0454	0.72	0.04
CD630_02220	purN	369.2	583.003	540.229	0.824	0.0281	0.662	0.0735
CD630_02230	purH	1645.27	2430.35	2390.77	0.656	0.077	0.648	0.077
CD630_02240	purD	1453.77	2042.63	2034.77	0.597	0.118	0.594	0.114
CD630_02250	purL	5562.91	7106.87	7101.59	0.439	0.186	0.447	0.169
CD630_02260		4568.6	3630.58	3283.29	-0.441	0.115	-0.633	0.0177
CD630_02270		2732.82	2095.21	1943.98	-0.504	0.046	-0.653	0.00737
CD630_02280	fliN	1298.67	764.25	799.971	-0.995	0.000309	-0.904	0.00104
CD630_02290	flgM	7850.87	5030.16	4893.67	-0.792	0.00829	-0.83	0.0053
CD630_02300		2629.34	1962.63	1878.22	-0.531	0.0363	-0.631	0.0105
CD630_02310	flgK	9712.11	7889.71	7116.44	-0.386	0.192	-0.585	0.0375
CD630_02320	flgL	10123.4	8287.33	7257.81	-0.346	0.24	-0.614	0.0261
CD630_02330	fliW	2116.04	1472.79	1415.01	-0.707	8.31e-06	-0.787	4.9e-07
CD630_02340	csrA	3414.01	2960.38	2613.16	-0.172	0.667	-0.446	0.241
CD630_02350	fliS1	2706.2	2007.72	1770.59	-0.512	0.0945	-0.777	0.00859
CD630_02360	fliS2	1978.57	1525.15	1419.59	-0.424	0.221	-0.57	0.0885
CD630_02370	fliD	20748.4	16786.6	14765.1	-0.351	0.318	-0.606	0.0699
CD630_02380		3231.25	2538.54	2289.56	-0.368	0.322	-0.587	0.101
CD630_02390	fliC	184507	136428	118600	-0.566	0.0156	-0.862	0.000115
CD630_02400		5584.21	3350.41	3241.99	-0.931	0.000266	-1.016	5.81e-05
CD630_02410		2113.26	1126.61	1198.71	-1.193	6.71e-09	-1.074	1.7e-07
CD630_02420		3477.45	2176.96	1920.1	-0.92	4.28e-07	-1.189	3.39e-11
CD630_02430		4237.62	2262.18	2214.71	-1.202	2.5e-10	-1.247	4.08e-11
CD630_02440		4222.05	1826.4	1850.73	-1.546	2.98e-12	-1.535	4.06e-12
CD630_02450	flgB	4325.72	4220.74	4186.2	-0.045	0.853	-0.058	0.806
CD630_02460	flgC	3006.49	2770.12	2738.93	-0.159	0.405	-0.187	0.302
CD630_02470	fliE	6550.97	6667.8	6255.7	0.047	0.893	-0.093	0.768
CD630_02480	fliF	10704.1	8372.63	7869.7	-0.416	0.164	-0.545	0.0575
CD630_02490	fliG	8188.86	6471.59	6009.83	-0.377	0.268	-0.531	0.105
CD630_02500	fliH	7512.12	5915.98	5667.29	-0.411	0.144	-0.507	0.0608
CD630_02510	fliI	10772.3	7587.88	7036.56	-0.653	0.00121	-0.809	3.9e-05
CD630_02520	fliJ	5126.89	3760.89	3575.17	-0.572	0.00507	-0.692	0.000493
CD630_02530	fliK	8726.15	6164.39	6054.5	-0.656	0.000797	-0.694	0.000326
CD630_02540	flgD	5124.25	3581.71	3327.01	-0.536	0.135	-0.718	0.04
CD630_02550	flgE	7951.28	5952.76	5553.76	-0.445	0.201	-0.603	0.0734
CD630_02551	FlbD	1548.35	1117.25	1017.84	-0.44	0.27	-0.658	0.0927
CD630_02560	motA	4716.88	3226.4	2981.49	-0.641	0.0323	-0.8	0.00615
CD630_02570	motB	5455.07	3962.63	3605.62	-0.553	0.0382	-0.756	0.00336
CD630_02580	fliL	2576.59	1758	1787.96	-0.718	0.000285	-0.7	0.000382
CD630_02590	fliZ	1102.43	735.974	719.384	-0.756	0.000284	-0.819	6.6e-05
CD630_02600	fliP	3446.73	2436.1	2291.67	-0.67	0.000155	-0.802	3.69e-06
CD630_02610	fliQ	559.693	354.42	342.873	-0.876	6.35e-06	-0.96	5.6e-07
CD630_02620	flhB	5283.7	2977.51	2796.22	-1.068	5.43e-08	-1.208	5.7e-10
CD630_02630	flhA	6630.92	3409.87	3137.43	-1.215	8.89e-09	-1.404	2.17e-11
CD630_02640	flhF	4428.39	2364.07	2082.84	-1.136	2.11e-07	-1.415	7.22e-11
CD630_02650	flhG	2820.28	1499.25	1334.68	-1.051	0.000355	-1.31	7.21e-06
CD630_02660	fliA	2838.3	1435.41	1335.71	-1.25	9.9e-09	-1.405	8.97e-11
CD630_02670		983.444	465.103	418.944	-1.248	2.81e-05	-1.492	5.42e-07
CD630_02671		737.414	424.085	368.504	-0.944	0.0017	-1.238	3.29e-05
CD630_02680	flgG1	2623.81	1564.85	1316.82	-0.845	0.00748	-1.184	0.000147
CD630_02690	flgG	2242.94	1266.86	1116.58	-1.017	0.000112	-1.262	1.21e-06
CD630_02700	fliM	2380.52	1223.87	1114.53	-1.22	8.46e-07	-1.398	1.45e-08
CD630_02710	fliN1	1644.43	737.696	663.454	-1.509	5.52e-14	-1.738	3.77e-18
CD630_02720		4332.87	1764.65	1660.38	-1.705	1.09e-23	-1.843	1.73e-27
CD630_02730	htpG	23921	18632.4	18056.5	-0.446	0.104	-0.518	0.0513
CD630_02731		3.826	3.21	2.952	-0.46	0.303	-1.101	0.0529
CD630_02740		842.148	2000.52	2134.86	1.743	3.24e-32	1.87	4.26e-37
CD630_02750	splB	659.169	1441.59	1535.6	1.528	2.25e-16	1.653	4.83e-19
CD630_02760		139.882	251.659	268.295	1.184	2.27e-08	1.318	3.2e-10
CD630_02770		55.703	84.295	96.487	0.792	0.0295	1.101	0.00246
CD630_02780		42.522	48.055	44.802	0.288	0.534	0.117	0.796
CD630_02790		268.601	231.093	249.104	-0.261	0.592	-0.09	0.843
CD630_02791		208.124	138.584	154.32	-0.54	0.345	-0.218	0.645
CD630_02810		370.486	248.744	297.187	-0.621	0.197	-0.292	0.521
CD630_02820		457.729	518.71	529.811	0.167	0.679	0.209	0.598
CD630_02830		1298.96	2226.92	2232.96	0.96	0.000655	0.987	0.000427
CD630_02840		63.426	115.049	113.08	0.89	0.0287	0.869	0.0308
CD630_02850		28.274	39.085	39.663	0.685	0.107	0.657	0.117
CD630_02860		46.963	76.866	61.63	0.871	0.035	0.423	0.281
CD630_02870		36.758	49.213	43.443	0.558	0.259	0.234	0.6
CD630_02880		30.931	47.125	45.495	0.813	0.0547	0.731	0.0787
CD630_02890		77.637	120.449	115.466	0.667	0.127	0.65	0.13
CD630_02900		223.302	617.069	528.097	1.942	2.55e-16	1.662	2.28e-12
CD630_02910		38.185	62.14	65.799	1.008	0.00217	1.166	0.000348
CD630_02920		38.337	51.48	54.519	0.633	0.061	0.757	0.0215
CD630_02921		1.467	1.449	1.55	-0.189	0.909	0.363	0.683
CD630_02930		21.96	21.183	20.332	-0.069	0.896	-0.162	0.778
CD630_02940		11.33	11.559	11.54	-0.01	0.993	0.034	0.968
CD630_02950		2955.91	4466.63	4764.58	0.822	9.8e-10	0.95	7.65e-13
CD630_02960		450.203	573.712	632.766	0.452	0.124	0.661	0.0182
CD630_02970	bioB	144.406	147.57	160.781	0.036	0.927	0.235	0.608
CD630_02980	rbsR	373.286	290.319	282.118	-0.536	0.248	-0.614	0.184
CD630_02990	rbsK	197.499	178.646	172.843	-0.238	0.643	-0.315	0.546
CD630_03000	rbsB	230.858	189.064	181.465	-0.423	0.368	-0.48	0.3
CD630_03010	rbsA	64.537	40.117	36.005	-0.875	0.0538	-1.156	0.014
CD630_03020	rbsC	9.347	6.577	5.888	-0.801	0.0845	-1.298	0.0124
CD630_03030	argE	37.509	27.511	24.556	-0.66	0.136	-0.953	0.0344
CD630_03040		39.636	38.297	37.513	0.023	0.98	-0.095	0.882
CD630_03050		41.042	39.333	36.438	-0.105	0.793	-0.299	0.426
CD630_03060		2572.55	4702.79	5224.34	1.113	3.84e-05	1.316	9.45e-07
CD630_03070		1874.68	3548.18	3583.02	1.249	1.71e-11	1.278	4.88e-12
CD630_03080		290.249	461.256	541.099	0.932	2.07e-07	1.247	1.17e-12
CD630_03090		1050.32	1439.43	1535.28	0.611	0.00698	0.748	0.000697
CD630_03100		549.752	396.071	426.796	-0.513	0.199	-0.374	0.342
CD630_03110		39.86	43.178	51.125	0.144	0.707	0.587	0.116
CD630_03120		423.463	361.928	299.32	-0.317	0.329	-0.708	0.02
CD630_03130		1668.81	1383.39	1220.52	-0.282	0.474	-0.497	0.186
CD630_03140		56.921	34.487	40.131	-1.071	0.00195	-0.67	0.0465
CD630_03150		2.564	2.551	2.432	0.048	0.975	-0.307	0.686
CD630_03160		155.289	143.374	142.055	-0.158	0.642	-0.163	0.619
CD630_03170		109.061	94.542	94.365	-0.244	0.569	-0.264	0.528
CD630_03180		282.657	260.251	251.998	-0.103	0.843	-0.117	0.818
CD630_03181		14.805	13.629	9.913	-0.059	0.777	-1.154	0.0234
CD630_03190		204.041	184.995	177.862	-0.14	0.765	-0.19	0.676
CD630_03200		226.733	274.223	265.177	0.374	0.189	0.312	0.271
CD630_03210		79.47	73.035	78.166	-0.158	0.744	-0.015	0.965
CD630_03220		700.441	848.205	852.235	0.38	0.0144	0.392	0.00994
CD630_03230		1131.57	1056.04	1070.81	-0.133	0.57	-0.103	0.66
CD630_03240	cbiM	7610.09	4140.46	4736.56	-1.021	0.00741	-0.68	0.0712
CD630_03250	cbiN	2957.1	1650.16	1903.63	-1.043	0.00293	-0.716	0.0407
CD630_03260	cbiQ1	3032.81	1410.69	1759.83	-1.373	2.63e-05	-0.917	0.00502
CD630_03270	cbiO	10849.1	5071.36	5528.61	-1.34	4.17e-05	-1.154	0.000412
CD630_03280	pcrA	4560.34	6492.08	6543.96	0.658	0.0154	0.685	0.0106
CD630_03290		1087.13	1277.07	1398.12	0.281	0.44	0.493	0.153
CD630_03300		1347.94	1825.87	1997.18	0.572	0.0263	0.75	0.00268
CD630_03310	ppiB	2865.2	3570.41	3858.76	0.432	0.058	0.577	0.00825
CD630_03320	bclA1	67.74	85.226	126.28	0.239	0.441	0.995	0.0623
CD630_03330	ppaC	10367.4	14021.4	15689	0.55	0.0163	0.772	0.00045
CD630_03340	adhE	73.44	87.176	87.937	0.355	0.212	0.368	0.179
CD630_03350		48.31	36.481	41.821	-0.441	0.42	-0.2	0.682
CD630_03360		140.019	165.108	158.155	0.343	0.128	0.252	0.266
CD630_03370		209.69	245.322	227.505	0.322	0.154	0.167	0.485
CD630_03380		134.315	169.581	198.874	0.465	0.147	0.779	0.0109
CD630_03390		259.663	386.261	410.662	0.796	5.09e-05	0.923	1.63e-06
CD630_03400		5524.33	5730.23	5844.7	0.028	0.951	0.101	0.849
CD630_03410		793.607	917.383	875.821	0.227	0.575	0.148	0.711
CD630_03420		656.097	332.467	336.515	-0.82	0.103	-0.67	0.171
CD630_03430		501.079	597.511	645.538	0.292	0.395	0.471	0.147
CD630_03440		557.667	721.201	747.935	0.512	0.00306	0.593	0.000431
CD630_03450		5855.3	6177.88	6125.19	0.116	0.802	0.116	0.8
CD630_03460		254.622	270.21	242.513	0.129	0.629	-0.104	0.704
CD630_03470		1501.8	1421.22	1405.87	-0.081	0.827	-0.105	0.774
CD630_03480		1878.26	1773.05	1741.34	-0.087	0.816	-0.116	0.749
CD630_03500		2383.04	4050.17	4153.03	1.026	9.27e-07	1.074	2.44e-07
CD630_03510		3425.95	4279.71	4507.64	0.383	0.316	0.48	0.195
CD630_03520		161.808	152.406	156.712	-0.123	0.695	-0.054	0.865
CD630_03530		120.757	115.939	123.019	-0.075	0.859	0.067	0.873
CD630_03540		2.754	2.532	2.356	-0.2	0.609	-0.743	0.213
CD630_03541		129.091	98.69	109.292	-0.545	0.0404	-0.316	0.24
CD630_03550	int	6777.96	5243.26	5184.13	-0.49	0.0475	-0.514	0.0334
CD630_03560	xis	18.445	15.301	13.482	-0.425	0.352	-0.78	0.0994
CD630_03580		28.764	27.679	24.532	-0.049	0.899	-0.365	0.439
CD630_03590		117.911	91.249	92.849	-0.487	0.217	-0.437	0.259
CD630_03600		41.089	40.506	40.735	0.024	0.967	0.027	0.966
CD630_03610		65.527	60.07	56.206	-0.196	0.639	-0.357	0.37
CD630_03620		43.027	39.013	34.024	-0.215	0.563	-0.549	0.117
CD630_03630		47.185	35.57	35.257	-0.622	0.0552	-0.64	0.043
CD630_03640		16.862	13.202	12.555	-0.586	0.17	-0.786	0.0653
CD630_03650		200.861	144.956	138.232	-0.626	0.0078	-0.743	0.00123
CD630_03660		363.946	259.415	250.899	-0.649	0.00402	-0.719	0.00118
CD630_03670		366.87	285.574	285.324	-0.499	0.0102	-0.493	0.00994
CD630_03680		190.829	162.607	155.861	-0.309	0.296	-0.391	0.166
CD630_03690		112.855	112.415	109.998	-0.001	0.996	-0.028	0.952
CD630_03700		191.503	194.861	183.168	0.04	0.906	-0.09	0.758
CD630_03710		1.473	1.28	1.246	-0.393	0.33	-0.697	0.134
CD630_03720		0.765	0.737	0.721	-0.057	------	-0.27	------
CD630_03730		5.328	4.65	5.012	-0.487	0.432	-0.097	0.798
CD630_03740		7.331	6.112	6.627	-0.504	0.42	-0.07	0.812
CD630_03750		0.568	0.558	0.534	0.066	------	-0.411	------
CD630_03760		2.388	2.607	2.374	0.488	0.505	-0.178	0.978
CD630_03770		3.07	2.611	2.831	-0.673	0.248	-0.166	0.639
CD630_03780		0.555	0.547	0.523	0.067	------	-0.312	------
CD630_03790		0.773	0.747	0.73	-0.073	------	-0.331	------
CD630_03800		1.604	1.307	1.381	-0.946	0.0305	-0.434	0.278
CD630_03810		8.256	8.238	7.171	0.058	0.987	-0.497	0.426
CD630_03820		4.125	3.75	3.808	-0.319	0.59	-0.264	0.635
CD630_03830		21.355	15.916	16.845	-0.683	0.146	-0.547	0.225
CD630_03840		9.791	8.915	8.716	-0.278	0.601	-0.375	0.48
CD630_03850		9.508	9.06	10.934	-0.253	0.78	0.4	0.579
CD630_03851		3.157	2.858	3.172	-0.513	0.445	0.108	0.974
CD630_03860		87.647	50.773	52.926	-1.025	0.00661	-0.95	0.0111
CD630_03880	bglF	453.345	365.313	354.929	-0.432	0.0879	-0.492	0.0455
CD630_03890	bglA	273.2	167.069	163.444	-0.908	0.00252	-0.952	0.00145
CD630_03900	bglG	119.235	64.666	64.317	-1.266	8.89e-09	-1.291	2.44e-09
CD630_03901		10.19	17.581	32.423	0.923	0.00305	2.37	3.31e-07
CD630_03910	asnB	188.544	794.148	1216.08	2.468	2.55e-15	3.296	3.09e-24
CD630_03920		1514.63	834.521	796.981	-0.971	0.00289	-1.047	0.0013
CD630_03930		368.139	199.251	201.691	-1.176	1.6e-07	-1.151	2.43e-07
CD630_03940	ldhA	17844	13384.5	12832.2	-0.514	0.145	-0.615	0.0743
CD630_03950	hadA	76302.1	61775.5	55367.5	-0.296	0.513	-0.516	0.254
CD630_03960	hadI	33446	26410.4	23818.1	-0.315	0.504	-0.539	0.257
CD630_03970	hadB	58474.5	47135.4	43113.6	-0.321	0.494	-0.492	0.292
CD630_03980	hadC	54452.1	42002.3	39692.6	-0.402	0.371	-0.507	0.251
CD630_03990	acdB	55207.8	46979.9	42921.4	-0.219	0.662	-0.4	0.437
CD630_04000	etfB1	74266.1	66822.2	63069.8	-0.177	0.708	-0.3	0.528
CD630_04010	etfA1	74649.7	66116.6	64756.7	-0.239	0.592	-0.279	0.521
CD630_04020		2867.95	3202.25	3261.01	0.217	0.258	0.259	0.157
CD630_04030	fba	13240.3	11651.3	11630.3	-0.252	0.389	-0.265	0.347
CD630_04040		721.904	773.171	751.225	0.138	0.47	0.081	0.685
CD630_04050	rluA	414.404	451.51	426.733	0.177	0.5	0.062	0.824
CD630_04060		832.164	883.938	870.072	0.128	0.785	0.105	0.82
CD630_04080		53.316	48.562	48.069	-0.214	0.609	-0.243	0.551
CD630_04081		150.557	141.284	137.815	-0.119	0.686	-0.176	0.531
CD630_04090		64.104	40.956	33.546	-0.593	0.192	-0.986	0.0389
CD630_04100		104.534	67.677	58.352	-0.656	0.126	-0.962	0.0262
CD630_04110		64.162	47.673	44.185	-0.532	0.197	-0.683	0.0935
CD630_04120		204.857	140.43	130.05	-0.624	0.0993	-0.792	0.0344
CD630_04121		42.522	52.15	48.093	0.463	0.128	0.282	0.359
CD630_04130		87.23	120.812	116.267	0.612	0.0602	0.522	0.106
CD630_04140		32.433	39.045	39.711	0.439	0.217	0.469	0.172
CD630_04150		60.256	55.972	58.876	-0.158	0.676	-0.055	0.883
CD630_04160		27.984	22.159	20.232	-0.401	0.393	-0.676	0.161
CD630_04170		17.327	12.046	10.5	-0.771	0.0856	-1.224	0.0108
CD630_04180		90.306	41.552	38.242	-1.126	0.00882	-1.291	0.00328
CD630_04190		117.297	48.203	40.785	-1.33	0.000785	-1.758	1.63e-05
CD630_04191		14.889	8.184	8.764	-1.266	0.00992	-0.931	0.0461
CD630_04200		86.488	36.503	28.238	-1.321	0.000841	-1.935	3.1e-06
CD630_04210		53.027	30.727	29.931	-0.953	0.022	-1.033	0.013
CD630_04220		8053.55	14970.4	15331.1	1.188	3.49e-08	1.233	8.98e-09
CD630_04230		250.113	180.409	166.781	-0.469	0.285	-0.617	0.157
CD630_04240		34.713	38.121	36.898	0.148	0.785	0.11	0.832
CD630_04250		206.435	294.216	277.636	0.609	0.131	0.52	0.187
CD630_04260		144.687	241.725	256.814	1.025	3.2e-06	1.147	1.29e-07
CD630_04270		261.48	481.92	454.471	1.172	8.87e-06	1.064	5.32e-05
CD630_04280		901.448	1304.72	1353.44	0.733	9e-06	0.812	5.91e-07
CD630_04290		26.693	21.03	20.397	-0.54	0.191	-0.623	0.124
CD630_04300		24.437	16.28	15.383	-0.992	0.00571	-1.186	0.000949
CD630_04310		49.003	35.103	29.991	-0.731	0.0119	-1.168	5.59e-05
CD630_04320		64.202	51.55	44.491	-0.451	0.115	-0.81	0.00325
CD630_04330		64.987	48.055	50.91	-0.647	0.0352	-0.5	0.0968
CD630_04340		94.579	91.116	81.978	-0.068	0.865	-0.257	0.502
CD630_04341		23.305	18.914	18.279	-0.404	0.436	-0.436	0.394
CD630_04350		0.228	0.229	0.23	-0.019	------	0.059	------
CD630_04351		1.162	1.162	1.204	-0.053	0.971	0.233	0.763
CD630_04352		1.81	1.821	1.866	-0.003	0.95	0.179	0.818
CD630_04360		937.596	913.294	863.562	-0.001	0.987	-0.119	0.804
CD630_04370		5.104	4.908	4.669	0.021	0.962	-0.274	0.717
CD630_04371		1.083	1.109	1.079	0.177	------	-0.087	------
CD630_04380		826.704	823.301	837.943	0.013	0.973	0.026	0.951
CD630_04390		241.706	244.755	257.853	0.056	0.906	0.143	0.769
CD630_04400	cwp27	1922.26	2260.46	2358.58	0.264	0.469	0.363	0.296
CD630_04401		29.34	27.07	25.795	-0.119	0.817	-0.23	0.664
CD630_04410		1099.52	1325.97	1440.29	0.367	0.136	0.539	0.0199
CD630_04420	ord	18.925	24.231	24.562	0.492	0.271	0.577	0.192
CD630_04430	ortA	2.753	3.311	3.26	0.733	0.119	0.654	0.138
CD630_04440	ortB	16.605	22.828	26.299	0.738	0.0538	1.12	0.00355
CD630_04450	oraS	0.969	0.957	0.989	-0.155	------	0.187	------
CD630_04460	oraE	21.777	24.353	25.084	0.255	0.569	0.367	0.394
CD630_04470		11.657	13.667	14.409	0.399	0.393	0.568	0.223
CD630_04480	orr	10.35	10.23	9.54	0.014	0.982	-0.225	0.739
CD630_04490		16.662	20.344	19.112	0.53	0.204	0.356	0.382
CD630_04500		7.779	8.373	7.585	0.268	0.686	-0.111	0.925
CD630_04510		933.405	1084.94	1144.73	0.294	0.142	0.407	0.0304
CD630_04520		1449.74	1688.24	1677.38	0.274	0.303	0.265	0.308
CD630_04530		1411.94	1503.16	1560.67	0.122	0.476	0.199	0.194
CD630_04532		94.116	91.354	86.865	-0.056	0.885	-0.162	0.661
CD630_04540		595.085	393.475	401.221	-0.795	0.00101	-0.755	0.00171
CD630_04550		1907.51	1096.2	997.855	-0.992	5.96e-05	-1.198	9.31e-07
CD630_04560		35.298	32.493	31.233	-0.154	0.749	-0.268	0.575
CD630_04570		11.651	14.924	14.118	0.63	0.185	0.478	0.29
CD630_04580		85.5	135.246	138.316	0.969	3.9e-06	1.021	7.94e-07
CD630_04590		46.166	59.011	59.835	0.505	0.147	0.533	0.117
CD630_04600		228.452	244.428	265.211	0.102	0.802	0.309	0.42
CD630_04610		261.007	246.5	261.389	-0.135	0.674	-0.01	0.972
CD630_04620		157.165	185.155	196.863	0.322	0.183	0.449	0.0466
CD630_04630		164.527	197.103	206.419	0.362	0.272	0.464	0.142
CD630_04640		20.197	22.531	23.181	0.272	0.609	0.329	0.541
CD630_04650		545.109	457.33	570.557	-0.244	0.642	0.153	0.806
CD630_04660		1615.17	1386.61	1458.07	-0.227	0.616	-0.109	0.807
CD630_04670		9.991	8.969	8.824	-0.288	0.62	-0.286	0.616
CD630_04680		11.453	9.412	10.048	-0.603	0.248	-0.369	0.443
CD630_04690		39.504	33.098	31.359	-0.394	0.251	-0.548	0.0963
CD630_04700	blaR	588.425	764.321	797.504	0.514	0.0122	0.602	0.00256
CD630_04710	blaI	398.581	503.216	549.821	0.403	0.235	0.594	0.0681
CD630_04720		273.796	152.698	136.998	-1.146	2.58e-07	-1.385	3.99e-10
CD630_04730		235.494	185.33	171.71	-0.477	0.0395	-0.633	0.00452
CD630_04740		478.976	343.361	339.686	-0.642	0.015	-0.66	0.0112
CD630_04750		107.893	134.475	138.265	0.384	0.27	0.468	0.164
CD630_04760		102.691	68.243	93.531	-0.595	0.281	-0.018	0.885
CD630_04770		332.669	250.472	285.263	-0.439	0.399	-0.212	0.66
CD630_04780	spaF	51.99	69.9	82.425	0.632	0.0277	1.001	0.000241
CD630_04790	spaE	37.262	39.888	38.643	0.125	0.815	0.127	0.809
CD630_04800	spaG	36.793	32.349	38.186	-0.259	0.642	0.14	0.842
CD630_04810	spaR	368.919	204.439	196.463	-1.023	0.000707	-1.123	0.00018
CD630_04820	spaK	544.631	247.588	229.052	-1.444	4.28e-09	-1.602	6.09e-11
CD630_04830		22.355	18.151	18.047	-0.49	0.229	-0.533	0.176
CD630_04840		3.28	3.061	3.379	-0.402	0.601	0.218	0.885
CD630_04850		76.552	72.458	76.111	-0.107	0.804	0.006	0.998
CD630_04860		71.099	94.439	96.071	0.613	0.0106	0.647	0.00577
CD630_04870		558.375	1202.5	1388.68	1.493	4.76e-13	1.779	4.59e-18
CD630_04880		10.05	7.447	6.428	-0.719	0.0986	-1.441	0.00372
CD630_04890		927.671	1343.16	1542.3	0.638	0.0386	0.893	0.00308
CD630_04900		6.213	6.894	6.691	0.364	0.514	0.228	0.657
CD630_04910		57.984	77.756	87.768	0.633	0.014	0.893	0.000264
CD630_04920		86.162	123.399	124.613	0.749	0.00153	0.763	0.00108
CD630_04930		60.068	60.569	60.974	0.034	0.942	0.029	0.952
CD630_04940		77.04	74.387	76.732	-0.066	0.876	-0.014	0.972
CD630_04950		1112.39	1287.97	1411.83	0.281	0.203	0.467	0.0219
CD630_04960		407.347	430.164	451.969	0.123	0.808	0.271	0.61
CD630_04970		486.024	493.888	502.473	0.081	0.879	0.171	0.769
CD630_04980		1317.72	1368.36	1489.04	0.097	0.84	0.307	0.562
CD630_04981		77.288	79.435	87.688	0.067	0.876	0.325	0.515
CD630_04990		760.845	818.037	859.37	0.161	0.743	0.29	0.564
CD630_04991		51.836	49.875	57.045	-0.026	0.983	0.319	0.61
CD630_05000		236.091	259.791	286.188	0.207	0.658	0.37	0.428
CD630_05010		27.108	24.747	25.943	-0.069	0.939	0.06	0.955
CD630_05020		238.517	229.508	230.427	-0.009	0.993	0.044	0.949
CD630_05030		254.253	239.009	256.521	-0.058	0.945	0.137	0.834
CD630_05040		68.883	69.795	71.974	0.131	0.823	0.157	0.796
CD630_05060		1093.35	1161.82	1255.38	0.108	0.782	0.296	0.42
CD630_05070		124.853	122.377	125.733	0.012	0.977	0.067	0.909
CD630_05071		427.504	525.829	569.323	0.267	0.507	0.444	0.254
CD630_05080	tetM	32099.1	38506.7	39895.1	0.324	0.328	0.391	0.219
CD630_05081		2040.99	2346.2	2199.3	0.283	0.506	0.142	0.736
CD630_05090		1331.22	1510.93	1526.4	0.166	0.724	0.239	0.606
CD630_05091		5.749	5.527	4.909	-0.057	0.826	-0.646	0.291
CD630_05100		1151.64	1327.61	1401.53	0.232	0.602	0.372	0.386
CD630_05101		953.804	1108.79	1126.89	0.287	0.54	0.338	0.463
CD630_05102		118.124	134.191	140.018	0.233	0.618	0.349	0.447
CD630_05103		337.96	362.887	395.311	0.139	0.752	0.336	0.437
CD630_05110	tndX	4800.6	4661.57	4779.01	-0.051	0.922	0.025	0.968
CD630_05130		11.236	10.632	10.709	-0.17	0.768	-0.147	0.796
CD630_05140	cwpV	26001.5	106055	24823.3	0.281	0.743	-0.207	0.893
CD630_05150		1669.09	1185.77	1251.31	-0.675	7.34e-07	-0.568	3.27e-05
CD630_05160		1628.41	1718.69	1808.88	0.095	0.733	0.207	0.4
CD630_05170		507.684	595.62	656.017	0.302	0.306	0.491	0.0761
CD630_05180		180.773	200.721	207.98	0.158	0.68	0.238	0.521
CD630_05190		18454.9	24913	26118	0.569	0.0272	0.67	0.00759
CD630_05200		1247.94	847.923	908.863	-0.745	0.000571	-0.607	0.00537
CD630_05210		906.881	592.408	601.872	-0.831	5.99e-05	-0.801	9.6e-05
CD630_05211		74.038	61.484	75.476	-0.327	0.569	0.101	0.923
CD630_05220		2100.82	2241.37	2304.55	0.129	0.505	0.188	0.292
CD630_05230		1253.67	1093.59	1093.36	-0.274	0.0764	-0.273	0.0713
CD630_05240		650.313	868.911	963.981	0.484	0.135	0.697	0.0253
CD630_05250		1311.68	1949.03	2000.25	0.653	0.0565	0.737	0.029
CD630_05270		115.097	267.068	328.769	1.728	4.66e-16	2.129	6.9e-24
CD630_05280		817.154	1508.98	1560.14	0.919	0.0142	1.044	0.00545
CD630_05290		104.227	165.021	175.252	0.725	0.0589	0.872	0.0224
CD630_05300		134.119	209.189	228.596	0.601	0.146	0.791	0.0555
CD630_05310		177.553	175.198	201.962	-0.01	0.987	0.266	0.572
CD630_05320		184.678	139.792	161.563	-0.556	0.173	-0.211	0.6
CD630_05330	cheY	864.136	628.122	614.982	-0.634	4.27e-06	-0.675	6.74e-07
CD630_05340	cheC	513.966	358.852	371.503	-0.652	0.0227	-0.574	0.0433
CD630_05350	cheD	690.518	508.47	487.521	-0.531	0.0744	-0.618	0.033
CD630_05360	cheW	917.587	624.681	620.844	-0.752	1.39e-05	-0.77	6.88e-06
CD630_05370		1997.33	1479.08	1494.37	-0.592	1.14e-05	-0.572	1.98e-05
CD630_05380		3611.13	2540.44	2444.12	-0.63	0.015	-0.701	0.00579
CD630_05390	cheA	2844.38	1893.47	1878.51	-0.777	1.79e-05	-0.792	1.03e-05
CD630_05400	cheW	326.778	208.541	212.787	-0.886	2.26e-06	-0.85	4.51e-06
CD630_05410	cheR	624.751	373.399	370.8	-1.012	1.46e-09	-1.025	6.25e-10
CD630_05420	cheB	301.186	204.749	205.671	-0.775	1.27e-05	-0.764	1.26e-05
CD630_05430		166.083	138.255	134.854	-0.362	0.139	-0.427	0.0681
CD630_05440		3220.2	3508.01	3386.24	0.145	0.75	0.096	0.829
CD630_05450		11124.7	6822.84	7145.92	-0.803	0.0258	-0.718	0.0446
CD630_05460		1339.34	986.208	1149.88	-0.554	0.0547	-0.243	0.42
CD630_05470	blaI	809.799	1469.74	1586.05	1.181	3.13e-11	1.337	3.64e-14
CD630_05480	blaR	3559.07	6322.47	6571.09	1.15	3.74e-17	1.227	1.65e-19
CD630_05490	cdr_0474	4568.88	41505.1	62434.3	3.865	2.44e-38	4.511	0
CD630_05500		8.567	7.844	8.933	-0.34	0.635	0.127	0.939
CD630_05510	sleC	35.408	41.503	73.487	0.16	0.506	1.199	0.025
CD630_05520	sleB	60.859	72.75	76.708	0.308	0.478	0.461	0.277
CD630_05530		644.521	912.787	936.989	0.683	0.000328	0.735	8.76e-05
CD630_05540	sip2	1205.27	1463.89	1452.91	0.389	0.0276	0.372	0.033
CD630_05550	sip2A	946.585	1268.98	1171.3	0.58	0.00712	0.418	0.0567
CD630_05560		617.43	680.54	699.667	0.196	0.43	0.253	0.278
CD630_05570		1710.16	1770.66	1767.41	0.076	0.809	0.076	0.806
CD630_05580	glsA	1082.53	854.869	863.748	-0.471	0.00119	-0.449	0.00191
CD630_05590		4343.56	4759.28	4982.86	0.183	0.394	0.273	0.168
CD630_05600	nfo	241.286	201.909	197.826	-0.363	0.0394	-0.407	0.0165
CD630_05610		1990.15	1797.82	1752.86	-0.198	0.357	-0.251	0.216
CD630_05620		187.417	142.01	137.949	-0.528	0.0846	-0.599	0.0449
CD630_05621		38.586	40.703	48.412	0.079	0.833	0.521	0.21
CD630_05630		333.087	377.057	406.602	0.232	0.352	0.392	0.0864
CD630_05640		1349.24	1481.37	1643.52	0.169	0.549	0.386	0.122
CD630_05650	nth	207.533	283.951	306.209	0.607	0.014	0.76	0.00151
CD630_05660		1041.97	1011.93	1041.98	-0.049	0.899	0.018	0.968
CD630_05670		2104.37	1560.8	1499.24	-0.589	1.72e-05	-0.672	5.95e-07
CD630_05690		365.698	451.897	496.41	0.392	0.159	0.575	0.0291
CD630_05700		1014.05	1380.69	1531.68	0.586	0.0264	0.79	0.00199
CD630_05710		223.898	296.098	324.424	0.555	0.00921	0.737	0.000318
CD630_05720		317.363	376.724	420.107	0.343	0.0943	0.562	0.00326
CD630_05730		1087.59	1176.43	1221.46	0.117	0.763	0.216	0.556
CD630_05740	thrS	8041.64	6753.27	6491.48	-0.338	0.133	-0.422	0.0484
CD630_05750		1123.54	990.35	1229.9	-0.297	0.628	0.161	0.847
CD630_05760		833.7	499.206	580.631	-0.895	0.0034	-0.619	0.0444
CD630_05770		571.965	940.518	1039.02	0.898	0.00171	1.087	0.000122
CD630_05780		64.73	37.674	37.74	-1.151	0.000117	-1.145	9.56e-05
CD630_05790		53.738	33.645	31.301	-0.904	0.0241	-1.105	0.00609
CD630_05800	gapN	262.068	295.681	285.588	0.249	0.292	0.171	0.477
CD630_05810		59.417	72.36	59.126	0.365	0.446	-0.02	0.985
CD630_05820		393.097	386.086	333.198	-0.011	0.962	-0.251	0.537
CD630_05821		1.621	1.699	1.563	0.314	0.768	-0.346	0.73
CD630_05822		4.964	5.671	5.271	0.492	0.395	0.179	0.68
CD630_05830		190.052	164.524	181.95	-0.294	0.329	-0.091	0.78
CD630_05840		296.521	264.8	328.462	-0.194	0.635	0.22	0.574
CD630_05850		905.676	551.332	569.877	-0.909	0.000384	-0.855	0.000816
CD630_05860		172.874	213.8	220.374	0.422	0.106	0.496	0.0484
CD630_05870		203.978	221.535	259.118	0.147	0.633	0.48	0.0726
CD630_05880		226.703	244.19	321.761	0.105	0.733	0.665	0.0159
CD630_05890		166.354	195.184	210.783	0.281	0.456	0.443	0.215
CD630_05900		562.307	644.944	669.016	0.231	0.574	0.332	0.399
CD630_05910		10.471	11.132	12.158	0.117	0.793	0.459	0.392
CD630_05920		0.828	0.902	0.895	0.428	------	0.377	------
CD630_05921		56.447	95.809	93.062	0.93	0.0165	0.884	0.0212
CD630_05930		77.857	110.763	103.99	0.747	0.00252	0.6	0.016
CD630_05940		3315.31	5473.68	5433.15	0.973	7.62e-08	0.968	7.8e-08
CD630_05950		649.322	932.407	928.264	0.703	0.000852	0.695	0.000911
CD630_05960		186.706	182.849	387.691	-0.162	0.978	1.251	0.00934
CD630_05970	cotF	223.983	227.877	491.553	-0.089	0.927	1.304	0.00602
CD630_05980	cotCB	198.322	174.803	371.087	-0.367	0.647	1.133	0.0151
CD630_05990		5.357	6.056	5.59	0.405	0.508	0.106	0.795
CD630_06000		3.183	3.46	3.708	0.221	0.551	0.686	0.229
CD630_06010	ogt1	161.313	133.398	141.045	-0.396	0.0863	-0.278	0.23
CD630_06011		36.164	29.736	29.208	-0.406	0.382	-0.394	0.382
CD630_06012		3.397	3.334	3.356	-0.078	0.922	0.002	0.984
CD630_06020		846.65	975.205	1051.94	0.279	0.474	0.379	0.311
CD630_06030		1495.01	1560.1	1645.64	0.09	0.827	0.204	0.605
CD630_06040		498.872	430.514	470.977	-0.278	0.353	-0.096	0.763
CD630_06050		227.372	181.456	202.351	-0.45	0.0587	-0.217	0.382
CD630_06052		875.286	521.471	590.009	-0.678	0.151	-0.467	0.304
CD630_06060		809.954	397.517	401.373	-1.324	2.96e-09	-1.318	2.73e-09
CD630_06071	tlpB	146.973	109.481	107.236	-0.581	0.0784	-0.626	0.0529
CD630_06080		317.014	468.186	493.312	0.746	0.000735	0.86	7.12e-05
CD630_06090		223.609	396.038	457.673	1.013	0.0019	1.293	7.2e-05
CD630_06100		71.535	56.241	58.8	-0.513	0.112	-0.425	0.179
CD630_06110		130.487	132.216	151.051	0.016	0.948	0.304	0.219
CD630_06120		41.14	50.385	53.766	0.45	0.17	0.596	0.0561
CD630_06130		9.565	10.476	11.024	0.223	0.663	0.378	0.48
CD630_06140		104.693	62.473	73.471	-0.832	0.0499	-0.606	0.143
CD630_06150		1849.61	1596.28	1797.36	-0.182	0.752	0.032	0.983
CD630_06160		2664.06	2703.1	2302.27	0.008	0.987	-0.196	0.739
CD630_06170		1241.63	1457.35	1308.61	0.198	0.711	0.08	0.869
CD630_06180		513.856	534.091	559.4	-0.077	0.93	0.107	0.895
CD630_06190		18.326	11.833	13.328	-0.879	0.074	-0.601	0.194
CD630_06200		64.329	38.66	40.37	-0.937	0.0264	-0.84	0.0433
CD630_06210		1123.02	878.271	892.079	-0.4	0.345	-0.384	0.354
CD630_06220		122.394	88.54	94.14	-0.52	0.257	-0.43	0.336
CD630_06230		11.001	12.454	11.24	0.366	0.51	0.049	0.885
CD630_06240		10.017	11.367	10.388	0.398	0.465	0.071	0.853
CD630_06250		364.983	568.757	552.126	0.854	0.000292	0.808	0.000584
CD630_06260		188.53	230.569	220.616	0.406	0.191	0.307	0.322
CD630_06270		71.834	116.327	111.145	0.957	0.00193	0.87	0.00476
CD630_06271		2.167	2.04	2.017	-0.227	0.662	-0.345	0.565
CD630_06280		10.083	9.817	9.4	-0.062	0.902	-0.218	0.712
CD630_06290		427.452	449.865	489.27	0.104	0.781	0.276	0.421
CD630_06300		18.825	18.905	18.361	-0.005	0.984	-0.084	0.885
CD630_06310		127.65	133.122	134.642	0.063	0.867	0.088	0.808
CD630_06320		131.385	150.874	152.198	0.287	0.244	0.307	0.192
CD630_06330		198.643	200.799	188.997	-0.002	0.987	-0.112	0.782
CD630_06340		131.905	134.913	136.86	0.034	0.937	0.101	0.82
CD630_06350		223.659	221.424	226.857	0.003	0.987	0.053	0.906
CD630_06360		86.055	65.693	68.819	-0.572	0.071	-0.455	0.145
CD630_06370		74.923	41.885	47.175	-1.236	1.65e-05	-0.931	0.000872
CD630_06380		50.832	27.32	29.725	-0.728	0.184	-0.334	0.469
CD630_06390		1405.3	1360.17	1507.79	-0.077	0.922	0.158	0.801
CD630_06400		250.207	298.065	344.235	0.327	0.408	0.612	0.112
CD630_06410		322.171	329.249	369.859	0.047	0.905	0.336	0.495
CD630_06420		215.944	179.17	219.194	-0.276	0.563	0.063	0.938
CD630_06421		2441.66	879.432	1104.91	-1.462	0.000302	-1.034	0.00934
CD630_06430		441.106	590.438	634.68	0.58	0.00244	0.718	0.000107
CD630_06440		452.797	523.429	519.712	0.29	0.266	0.269	0.294
CD630_06450		779.814	748.384	781.878	-0.054	0.912	0.023	0.969
CD630_06460		169.652	143.139	179.855	-0.361	0.204	0.122	0.734
CD630_06470		75.638	68.344	79.357	-0.222	0.513	0.104	0.796
CD630_06480		2985.3	1905.23	1895.62	-0.746	0.036	-0.754	0.0317
CD630_06490		9.436	11.722	11.993	0.636	0.151	0.721	0.0991
CD630_06500		22.757	20.672	19.181	-0.216	0.627	-0.425	0.328
CD630_06510		63.139	64.905	63.294	0.06	0.878	0.002	0.992
CD630_06511		2.153	2.493	2.219	0.617	0.321	-0.063	0.803
CD630_06512		1	1	1	------	------	------	------
CD630_06520		218.326	245.849	246.247	0.243	0.188	0.247	0.164
CD630_06530		296.923	342.974	347.072	0.287	0.132	0.314	0.086
CD630_06540		77.454	86.013	96.052	0.213	0.497	0.445	0.116
CD630_06550		307.339	609.507	652.996	1.278	1.76e-06	1.408	1.28e-07
CD630_06560		48.669	40.432	40.443	-0.4	0.251	-0.407	0.226
CD630_06570	cdu2	64.263	48.068	41.139	-0.606	0.0241	-1.005	0.000131
CD630_06580	cdu1	1255.46	690.754	757.839	-0.977	0.0252	-0.754	0.0781
CD630_06590	tcdR	2.142	2.196	2.17	0.127	0.857	0.04	0.924
CD630_06600	tcdB	327.28	240.216	258.843	-0.626	0.00136	-0.468	0.0176
CD630_06610	tcdE	15.271	12.616	11.936	-0.494	0.298	-0.673	0.161
CD630_06620		3.18	2.766	2.872	-0.386	0.492	-0.262	0.602
CD630_06630	tcdA	4903.09	2534.93	2765.88	-1.042	0.00787	-0.895	0.0213
CD630_06640	tcdC	420.923	266.37	256.189	-0.905	1.41e-07	-0.984	6.98e-09
CD630_06641		278.107	265.582	307.437	-0.094	0.913	0.228	0.711
CD630_06642		179.688	155.225	183.477	-0.278	0.575	0.108	0.873
CD630_06650	cdd2	3.262	3.542	3.892	0.179	0.574	0.732	0.204
CD630_06660	cdd3	1.645	1.719	1.795	0.11	0.683	0.447	0.44
CD630_06670	cdd4	4.749	4.832	5.423	-0.025	0.924	0.567	0.36
CD630_06680		121.336	137.93	142.188	0.272	0.432	0.303	0.36
CD630_06690		703.284	725.973	735.232	0.074	0.826	0.089	0.785
CD630_06700		63.609	41.522	46.121	-0.694	0.136	-0.433	0.329
CD630_06710		206.143	362.741	364.9	1.053	0.000203	1.079	0.000125
CD630_06720		8295.69	20388	21626.6	1.688	1.26e-13	1.803	2.57e-15
CD630_06730		1493.64	1177.12	1239.8	-0.425	0.234	-0.312	0.379
CD630_06740		2.873	2.897	3.242	-0.1	0.969	0.444	0.555
CD630_06750		123.019	132.696	150.384	0.146	0.675	0.437	0.164
CD630_06760	rsiT	67.237	133.566	153.41	1.412	9.81e-08	1.679	1.74e-10
CD630_06770	csfT	18.208	40.044	40.172	1.859	6.15e-08	1.867	4.66e-08
CD630_06780		0.763	0.723	0.736	-0.277	------	-0.11	------
CD630_06790		15.249	16.17	15.362	0.145	0.807	0.038	0.935
CD630_06800		12.333	11.339	11.129	-0.207	0.697	-0.261	0.626
CD630_06810		61.87	56.955	52.68	-0.16	0.693	-0.321	0.405
CD630_06820		141.824	125.206	134.388	-0.261	0.28	-0.103	0.689
CD630_06830		290.697	297.685	297.922	0.048	0.863	0.047	0.861
CD630_06840		25.671	36.132	25.057	0.772	0.106	-0.129	0.953
CD630_06850	infC	9295.14	10177.5	10028.6	0.166	0.463	0.136	0.55
CD630_06860	rpmI	28214	22050.8	21364	-0.46	0.0399	-0.514	0.0182
CD630_06870	rplT	25585	18039.1	17926.4	-0.593	0.0608	-0.6	0.0543
CD630_06880		208.067	206.885	204.661	-0.065	0.896	-0.054	0.912
CD630_06890		1155.61	1041.07	1115.62	-0.18	0.605	-0.045	0.899
CD630_06900		93.816	109.046	124.904	0.301	0.322	0.601	0.0305
CD630_06910		49.284	39.984	44.508	-0.393	0.395	-0.158	0.718
CD630_06920		334.853	619.425	738.534	1.08	0.000201	1.452	5.06e-07
CD630_06930		325.737	601.72	625.343	1.16	1.26e-06	1.239	1.96e-07
CD630_06940		184.113	199.185	176.955	0.175	0.562	-0.083	0.812
CD630_06941		11.768	11.414	10.724	-0.033	0.926	-0.29	0.629
CD630_06950		110.264	132.228	148.833	0.372	0.345	0.592	0.123
CD630_06960		545.28	718.249	771.549	0.535	0.0653	0.668	0.0182
CD630_06970		368.443	464.933	467.88	0.466	0.0707	0.465	0.0669
CD630_06980		224.785	318.312	333.464	0.706	0.000178	0.797	1.43e-05
CD630_06990	pheS	2660.36	2433.73	2323.59	-0.143	0.679	-0.246	0.448
CD630_07000	pheT	7958.18	8180.75	7815	0.039	0.898	-0.05	0.86
CD630_07010		6931.24	7310.09	6868.88	0.112	0.737	-0.003	1
CD630_07020		87.512	85.359	87.454	-0.051	0.886	0.005	0.992
CD630_07030		2720.3	3663.22	3660.2	0.566	0.0211	0.572	0.018
CD630_07040		2463.76	2436.39	2504.66	-0.02	0.95	0.036	0.911
CD630_07050		1236.94	1095.95	1128.37	-0.223	0.443	-0.149	0.614
CD630_07060		3587.39	6845.73	7089.75	1.242	8.91e-10	1.319	6e-11
CD630_07070		4495.09	3610.2	3875.4	-0.425	0.04	-0.288	0.175
CD630_07080	pepD	24301.2	44153.1	47717.9	1.019	0.000488	1.184	4.46e-05
CD630_07090	mutS2	2528.16	2670.16	2605.09	0.106	0.702	0.054	0.852
CD630_07100		353.405	353.456	332.111	0.024	0.955	-0.125	0.705
CD630_07110	argS	5832.53	8152.44	8612.58	0.655	9.47e-05	0.767	3.09e-06
CD630_07120		608.023	629.958	752.578	0.078	0.827	0.421	0.212
CD630_07121		1060.82	452.639	625.357	-1.416	1.87e-05	-0.845	0.0104
CD630_07130		1543.29	2038.35	2136.83	0.528	0.00672	0.625	0.000994
CD630_07140		1747.62	1901.05	1953.26	0.166	0.474	0.228	0.289
CD630_07141		1.36	1.479	1.438	0.44	0.391	0.213	0.535
CD630_07150	ptb1	2172.82	3156.69	3396.33	0.73	7.98e-05	0.879	1.21e-06
CD630_07160	cooS1	7970.26	5547.09	5640.98	-0.631	0.0628	-0.615	0.0669
CD630_07170		866.488	472.895	450.49	-0.836	0.0475	-0.91	0.0306
CD630_07180	fhs	6623.45	9049.96	9264.73	0.478	0.25	0.544	0.183
CD630_07190	fchA	2247.68	1649.6	1611.71	-0.419	0.38	-0.464	0.324
CD630_07200	folD	1815.63	1347.3	1244.34	-0.37	0.444	-0.493	0.307
CD630_07210		2051.06	1530.05	1434.82	-0.352	0.477	-0.469	0.342
CD630_07220	metF	1287.3	932.757	881.165	-0.328	0.511	-0.494	0.333
CD630_07230		2550.39	1825.7	1775.49	-0.476	0.3	-0.52	0.252
CD630_07240		1575.19	1186.78	1079.99	-0.321	0.506	-0.528	0.284
CD630_07250		1422.3	853.875	814.842	-0.698	0.108	-0.801	0.0651
CD630_07260		2618.98	1919.04	1857.32	-0.405	0.411	-0.473	0.334
CD630_07270		1927.05	1437.26	1403.97	-0.416	0.393	-0.489	0.311
CD630_07280		3382.64	2508.12	2413.09	-0.439	0.355	-0.503	0.285
CD630_07290	gcvH	6185.88	7195.97	8259.61	0.261	0.528	0.585	0.153
CD630_07300		842.493	1289.37	1357.05	0.662	0.111	0.754	0.0683
CD630_07310		520.275	747.703	775.646	0.597	0.111	0.683	0.0642
CD630_07320		546.227	743.517	797.509	0.516	0.176	0.65	0.0829
CD630_07330		544.259	716.092	719.683	0.448	0.298	0.483	0.253
CD630_07340		3192.45	3809.42	3671.97	0.335	0.469	0.234	0.604
CD630_07350		3605.71	4535.91	4437.73	0.396	0.318	0.379	0.328
CD630_07360		3958.97	4067.77	4379.15	0.061	0.822	0.2	0.389
CD630_07370	hisK	1261.22	820.838	869.173	-0.82	0.00308	-0.706	0.011
CD630_07380		297.719	2512.31	3867.88	3.426	1.75e-27	4.143	3.37e-36
CD630_07390		3247.6	50691	64358.2	5.256	0	5.704	0
CD630_07400		137.813	1869.55	1402.65	3.214	1.37e-23	2.376	3.78e-17
CD630_07410	glpK1	47.374	230.357	131.605	2.209	------	0.626	------
CD630_07420		21.664	46.088	30.34	1.457	0.00408	0.078	0.394
CD630_07430		403.396	418.531	405.183	0.081	0.782	0.015	0.96
CD630_07440		826.622	358.524	359.384	-1.527	1.12e-09	-1.524	1.08e-09
CD630_07450		918.897	388.838	387.126	-1.629	2.4e-15	-1.649	9.05e-16
CD630_07460		123.285	76.197	126.98	-0.811	0.104	0.247	0.808
CD630_07470		2817.38	2236.61	2348.37	-0.426	0.111	-0.329	0.218
CD630_07480		3363.14	2701.32	2839.58	-0.428	0.00876	-0.328	0.0479
CD630_07490		1975.92	1657.28	1929.29	-0.332	0.245	-0.008	0.966
CD630_07500		856.511	551.842	515.663	-0.767	0.00594	-0.935	0.000655
CD630_07510		313.525	203.514	195.45	-0.802	0.00295	-0.878	0.000999
CD630_07520		418.792	262.494	261.592	-0.781	0.0253	-0.747	0.0305
CD630_07530	iscS1	2078.53	2068.65	2107.34	-0.007	0.979	0.028	0.912
CD630_07540	thiI	2675.54	2564.35	2608.1	-0.039	0.932	-0.031	0.947
CD630_07550		1361.67	1328.06	1314.76	-0.048	0.852	-0.07	0.773
CD630_07560		2003.59	1703.06	1851.62	-0.321	0.127	-0.154	0.495
CD630_07570		2024.28	728.967	861.724	-1.904	2.77e-19	-1.58	9.05e-14
CD630_07580	pflA	517.593	404.605	406.74	-0.486	0.00731	-0.473	0.0083
CD630_07590	plfB	16192.5	17668	17430.2	0.166	0.689	0.181	0.66
CD630_07600		10.26	9.365	10.604	-0.308	0.626	0.137	0.882
CD630_07610		3836.25	3915.86	3745.99	0.031	0.92	-0.053	0.854
CD630_07620	srlR	52.692	37.044	43.765	-0.796	0.0348	-0.389	0.288
CD630_07630	srlM	8.524	7.691	7.092	-0.201	0.679	-0.523	0.373
CD630_07640	srlA	4.889	4.612	4.184	-0.102	0.768	-0.661	0.28
CD630_07650	srlEa	3.237	3.063	3.224	-0.276	0.705	0.046	0.981
CD630_07660	srlEb	10.371	9.803	8.294	-0.087	0.802	-0.69	0.212
CD630_07670	srlB	10.884	11.114	12.217	0.043	0.901	0.372	0.521
CD630_07680	srlD	21.931	21.518	19.763	-0.006	0.954	-0.309	0.604
CD630_07690		479.192	631.156	708.118	0.551	0.00712	0.774	7.83e-05
CD630_07700	spoIIAA	132.506	204.788	202.873	0.825	0.00871	0.823	0.00827
CD630_07710	spoIIAB	232.133	323.294	350.47	0.625	0.0111	0.798	0.000809
CD630_07720	sigF	421.654	494.299	546.8	0.319	0.121	0.523	0.00588
CD630_07730	spoVAC	1.112	1.143	1.048	0.331	------	-0.566	------
CD630_07740	spoVAD	3.847	4.497	4.039	0.562	0.368	0.029	0.806
CD630_07750	spoVAE	9.006	7.082	7.219	-0.702	0.162	-0.613	0.205
CD630_07760		2361.34	2079.46	2304.07	-0.23	0.602	-0.031	0.932
CD630_07770		99.911	161.803	132.895	0.877	0.0165	0.485	0.178
CD630_07780		23.079	28.134	28.769	0.41	0.366	0.489	0.271
CD630_07790		150.158	238.444	201.703	0.805	0.0453	0.446	0.25
CD630_07800		161.535	248.054	210.413	0.785	0.0162	0.448	0.173
CD630_07810		8040.13	10756.5	10846.5	0.52	0.156	0.571	0.112
CD630_07820	yunB	53.589	72.908	76.831	0.559	0.141	0.684	0.0662
CD630_07830	spoIVB2	27.577	28.013	39.499	-0.035	0.96	0.872	0.0309
CD630_07840		537.317	651.494	680.918	0.352	0.254	0.437	0.141
CD630_07850		3141.57	2567.58	2463.24	-0.368	0.143	-0.456	0.0579
CD630_07860		148.549	91.859	101.008	-0.842	0.0164	-0.651	0.0606
CD630_07870		111.773	146.592	182.276	0.381	0.379	0.853	0.0781
CD630_07880		2493.09	4274.1	4504.74	0.98	0.000266	1.09	4.14e-05
CD630_07890		1956.21	3005.26	3175.58	0.801	0.000942	0.924	0.000105
CD630_07900		2813.99	5205.3	5216.79	1.118	2.81e-05	1.127	2.22e-05
CD630_07910		523.046	461.612	475.082	-0.263	0.456	-0.216	0.538
CD630_07920		1.051	1.184	1.089	0.445	0.341	-0.052	0.682
CD630_07930		2.413	2.484	2.401	0.157	0.857	-0.072	0.977
CD630_07940	nadE	5071.62	9654.58	9894.08	1.27	1.45e-12	1.314	1.94e-13
CD630_07950		7333.64	10175.6	10448.9	0.651	0.000285	0.694	8.87e-05
CD630_07960		554.819	620.256	689.959	0.184	0.542	0.401	0.14
CD630_07970		2.596	2.368	2.436	-0.322	0.597	-0.094	0.799
CD630_07980		3.888	4.169	3.689	0.332	0.704	-0.329	0.732
CD630_07990		14.071	16.282	15.329	0.377	0.464	0.213	0.659
CD630_08000	crt1	2.853	2.878	3.356	-0.149	0.948	0.826	0.216
CD630_08010		3.097	3.458	3.027	0.559	0.442	-0.268	0.879
CD630_08020		11.047	11.425	10.768	0.115	0.88	-0.1	0.907
CD630_08030		10.104	10.298	11.867	-0.015	0.937	0.446	0.494
CD630_08040	etfB2	9.22	9.859	9.419	0.203	0.742	0.056	0.907
CD630_08050	etfA2	25.294	28.016	26.634	0.238	0.592	0.115	0.795
CD630_08060		275.178	251.44	249.452	-0.186	0.422	-0.204	0.354
CD630_08070		10893.7	4026.07	4516.52	-1.446	0.000382	-1.191	0.0033
CD630_08080		195.423	68.362	108.441	-1.698	4.09e-05	-0.686	0.0721
CD630_08090		2430.37	2127.23	2035.58	-0.248	0.312	-0.33	0.154
CD630_08100		1599.78	1257.13	1320.69	-0.479	0.00987	-0.379	0.0439
CD630_08110		3180.45	2091	2141.11	-0.768	0.00818	-0.724	0.0123
CD630_08120		13346.3	27506.8	31415.3	1.319	4.55e-07	1.579	1.52e-09
CD630_08130		3455.35	6025.08	7562.6	0.854	0.0278	1.215	0.00232
CD630_08140		1151.53	1014.79	1086.87	-0.166	0.74	-0.048	0.917
CD630_08150		21.895	18.738	25.154	-0.469	0.411	0.304	0.658
CD630_08160	bglF1	329.314	297.75	289.154	-0.189	0.549	-0.254	0.391
CD630_08170	tlpB1	3375.54	2440.07	2565.44	-0.573	0.0739	-0.493	0.122
CD630_08180		1840.11	2296.95	2321.3	0.436	0.00809	0.461	0.00448
CD630_08190		1969.08	2218.12	2454.47	0.239	0.521	0.427	0.227
CD630_08200		817.799	737.476	703.128	-0.202	0.399	-0.289	0.192
CD630_08210		646.713	504.16	464.699	-0.46	0.0594	-0.62	0.00813
CD630_08220		200.741	131.87	123.189	-0.669	0.077	-0.791	0.0344
CD630_08230		111.136	69.002	69.856	-0.907	0.00581	-0.85	0.00899
CD630_08240		209.953	150.622	140.399	-0.656	0.00274	-0.823	0.000114
CD630_08250	rbr	462639	671278	718401	0.735	1.51e-07	0.87	2.84e-10
CD630_08260		140795	220156	236744	0.761	0.00869	0.913	0.00141
CD630_08270	rbo	118752	175900	193979	0.734	0.000914	0.919	2.22e-05
CD630_08280		74116.2	129909	144509	0.915	0.00722	1.126	0.000939
CD630_08290		652.341	736.795	764.025	0.202	0.605	0.266	0.476
CD630_08300		1844.94	1078.12	970.815	-1.024	2.19e-08	-1.229	1.13e-11
CD630_08310		208.897	258.632	243.909	0.426	0.0606	0.304	0.188
CD630_08320	aksA	440.523	569.649	728.908	0.462	0.172	0.912	0.00537
CD630_08330	acnB	992.175	1334.13	1568.92	0.531	0.106	0.844	0.00808
CD630_08340	icd	530.621	651.373	795.656	0.374	0.26	0.756	0.0168
CD630_08350		2581.38	1733.39	1554	-0.635	0.0592	-0.859	0.00922
CD630_08360		1923.14	1213.13	1072.82	-0.838	0.000808	-1.084	9.77e-06
CD630_08370		1681.3	1223.31	1248.98	-0.581	0.0502	-0.531	0.0712
CD630_08380		2197.2	1577.36	1540.37	-0.617	0.0065	-0.66	0.00319
CD630_08390		929.635	593.658	659.236	-0.835	0.000735	-0.608	0.0153
CD630_08400		1753	2937.18	3308.04	0.894	0.00103	1.127	2.72e-05
CD630_08410		3742.27	5051.15	5436.51	0.537	0.0443	0.688	0.0078
CD630_08420		521.755	686.545	722.093	0.54	0.00197	0.643	0.00015
CD630_08430		761.12	749.235	752.304	-0.031	0.905	-0.017	0.948
CD630_08440	cwp25	3581.37	5420.69	6696.18	0.817	1.71e-06	1.227	1.74e-13
CD630_08450		46.887	35.03	29.035	-0.472	0.314	-0.823	0.0957
CD630_08460		620.925	627.09	595.123	0.023	0.969	-0.095	0.838
CD630_08470		235.504	369.634	396.056	0.83	0.00705	0.971	0.00145
CD630_08480		320.262	470.254	500.404	0.763	2.65e-05	0.889	5.91e-07
CD630_08490		746.447	541.223	542.746	-0.567	0.0616	-0.572	0.0555
CD630_08500		376.666	403.957	400.435	0.153	0.638	0.115	0.723
CD630_08510		172.342	155.535	173.077	-0.165	0.752	0.039	0.966
CD630_08520		182.806	164.345	172.202	-0.209	0.489	-0.115	0.709
CD630_08530	oppB	6387.79	5265.3	5774.05	-0.381	0.0587	-0.197	0.357
CD630_08540	oppC	3686.32	2844.57	3207.22	-0.461	0.133	-0.231	0.463
CD630_08550	oppA	19777.2	12628.1	13046.1	-0.854	8.53e-05	-0.796	0.000241
CD630_08560	oppD	5686.61	4488.59	4831.3	-0.467	0.0153	-0.321	0.105
CD630_08570	oppF	4004.65	3212.42	3628.36	-0.425	0.0572	-0.18	0.454
CD630_08580		1243.96	1354.41	1472.21	0.171	0.392	0.338	0.0555
CD630_08600		7.031	7.81	8.535	0.216	0.641	0.546	0.332
CD630_08610		3.377	3.197	3.476	-0.304	0.707	0.194	0.882
CD630_08620		10.554	11.555	14.033	0.156	0.676	0.801	0.113
CD630_08630		33.093	43.722	43.634	0.594	0.102	0.601	0.0913
CD630_08640		117.402	199.117	192.035	1.034	0.000161	0.955	0.000468
CD630_08650		1685.43	3213.45	3322.75	1.262	1.58e-13	1.331	5.84e-15
CD630_08660		1127.46	1744.03	1886.77	0.816	0.000223	0.982	5.9e-06
CD630_08670		57.323	376.771	555.343	3.275	1.79e-23	3.966	7.75e-31
CD630_08680		705.806	842.893	957.214	0.325	0.147	0.58	0.00505
CD630_08690	modA	164.7	121.071	98.619	-0.589	0.0161	-1.059	7.15e-06
CD630_08700	modB	69.186	56.764	65.269	-0.333	0.496	-0.066	0.87
CD630_08710	modC	219.258	294.615	315.613	0.559	0.0404	0.71	0.00714
CD630_08720	maa	176.234	243.698	241.703	0.632	0.0128	0.609	0.0153
CD630_08730		61726.9	29569.8	30105.8	-1.412	4.41e-19	-1.38	2.79e-18
CD630_08740		23248.6	12233.5	12962.2	-1.232	8.08e-14	-1.117	1.34e-11
CD630_08750		11180.3	5142.22	5435.74	-1.414	1.07e-09	-1.311	1.5e-08
CD630_08760		341.891	291.76	293.702	-0.311	0.218	-0.278	0.263
CD630_08770		1845.31	1137.98	1064.07	-0.794	0.00706	-0.98	0.000741
CD630_08780		7806.06	3683.54	3911.8	-1.33	2.7e-07	-1.218	2.42e-06
CD630_08790		1405.12	1366.97	1472	-0.037	0.932	0.111	0.76
CD630_08800		1433.64	1996.4	2574.31	0.655	0.000169	1.152	5.15e-12
CD630_08810		4670.76	5980.15	7587.7	0.49	0.00433	0.957	3.14e-09
CD630_08820	glgC	843.126	1103.03	1191.32	0.508	0.0264	0.659	0.00285
CD630_08830	glgD	867.825	1206.51	1292.23	0.585	0.0427	0.742	0.00817
CD630_08840	glgA	1498.42	1759.13	1907.39	0.303	0.206	0.475	0.034
CD630_08850	glgP	2018.53	2713.17	2944.82	0.538	0.0407	0.708	0.00533
CD630_08860		969.45	1264.9	1342.48	0.503	0.0302	0.622	0.00555
CD630_08870		3473.17	3100.05	3163.28	-0.176	0.732	-0.093	0.852
CD630_08880	speA	653.401	408.78	405.1	-0.922	2.39e-06	-0.939	1.23e-06
CD630_08890	speH	131.607	100.135	83.934	-0.541	0.0353	-0.918	0.000194
CD630_08900	speE	466.152	311.452	304.025	-0.779	0.000238	-0.829	7.06e-05
CD630_08910	speB	400.681	266.787	260.716	-0.804	4.32e-06	-0.855	7.36e-07
CD630_08920	cspA	4087.5	2884.35	3370.94	-0.497	0.403	-0.052	0.854
CD630_08930		11050.8	12156.5	12068.4	0.181	0.512	0.188	0.484
CD630_08940		3459.39	2946.08	2798.56	-0.312	0.233	-0.413	0.0952
CD630_08950		2524.69	1898.39	1782.58	-0.543	0.00944	-0.677	0.000864
CD630_08960		192.76	143.122	189.002	-0.542	0.215	0.088	0.936
CD630_08970		511.449	471.894	593.276	-0.214	0.668	0.253	0.598
CD630_08980		2736.59	2381.6	2788.02	-0.263	0.504	0.117	0.812
CD630_08990	dinB	455.326	514.852	576.521	0.248	0.473	0.462	0.151
CD630_09000	opuCA	2824.39	5941.05	5676.21	1.462	1.66e-18	1.374	1.63e-16
CD630_09010	opuCC	2277.81	4337.96	4295.08	1.267	2.09e-14	1.25	4.27e-14
CD630_09020		23.404	31.051	52.459	0.346	0.257	1.228	0.0151
CD630_09030		361.684	312.884	365.787	-0.287	0.42	0.042	0.947
CD630_09040		678.551	842.077	965.449	0.43	0.00914	0.711	4.33e-06
CD630_09050		4095.57	2491.56	2658.25	-0.931	0.000414	-0.8	0.00255
CD630_09060		455.026	324.97	381.517	-0.596	0.129	-0.286	0.46
CD630_09070		1585.74	1005.32	1206.55	-0.538	0.356	-0.184	0.683
CD630_09071		6.007	7.486	7.721	0.564	0.218	0.747	0.129
CD630_09080		9.282	15.331	12.846	1.447	0.000582	0.92	0.0188
CD630_09090		1.732	1.781	1.642	0.233	0.881	-0.403	0.621
CD630_09100		1414.14	1935.25	2056.22	0.583	0.089	0.675	0.0455
CD630_09110		3.532	4.741	4.136	1.08	0.0356	0.511	0.161
CD630_09120		1.663	2.057	1.653	1.085	0.119	-0.466	0.978
CD630_09130		1.235	1.369	1.255	0.599	0.347	-0.126	0.844
CD630_09140		1.4	1.436	1.398	0.15	0.863	-0.084	0.976
CD630_09150		2.718	3.303	2.964	0.832	0.135	0.19	0.463
CD630_09160		22.15	18.683	17.509	-0.398	0.322	-0.606	0.122
CD630_09170		10.142	12.885	13.705	0.69	0.115	0.862	0.0511
CD630_09180		10.303	12.556	13.719	0.52	0.24	0.811	0.0762
CD630_09190		2.75	3.434	3.143	0.89	0.0803	0.457	0.208
CD630_09200		6.898	5.872	5.273	-0.348	0.456	-0.835	0.133
CD630_09210		7.178	6.769	6.219	-0.1	0.81	-0.496	0.407
CD630_09220		9.685	9.816	9.929	0.048	0.932	0.094	0.883
CD630_09230		2.022	2.274	2.098	0.511	0.401	-0.002	0.782
CD630_09231		0.875	0.897	0.891	0.116	------	0.066	------
CD630_09240		1.767	1.918	1.893	0.36	0.466	0.272	0.528
CD630_09241		1	1	1	------	------	------	------
CD630_09250		2.772	3.062	2.785	0.397	0.577	-0.106	0.961
CD630_09260		12.612	12.36	11.708	-0.037	0.93	-0.226	0.697
CD630_09270		3.949	5.192	4.756	1.044	0.0361	0.671	0.111
CD630_09280		0.677	0.652	0.624	-0.011	------	-0.576	------
CD630_09290		7.275	8.252	8.632	0.27	0.597	0.442	0.424
CD630_09300		3.779	4.235	4.016	0.445	0.458	0.16	0.703
CD630_09301		2.679	2.668	2.629	0.021	0.995	-0.099	0.911
CD630_09310		4.042	4.323	4.149	0.259	0.695	0.068	0.869
CD630_09320		6.23	7.423	7.223	0.53	0.303	0.445	0.361
CD630_09330		0.522	0.568	0.533	0.393	------	-0.1	------
CD630_09340		1.139	1.189	1.196	0.157	0.671	0.217	0.629
CD630_09341		2.201	2.394	2.408	0.303	0.503	0.409	0.426
CD630_09350		11.308	15.183	14.554	0.809	0.0563	0.714	0.0846
CD630_09360		7.707	6.629	7.528	-0.467	0.456	0.015	0.934
CD630_09370		8.564	9.03	9.591	0.152	0.771	0.315	0.596
CD630_09380		11.526	11.489	11.987	-0.06	0.948	0.093	0.911
CD630_09390		7571.38	5066.81	5517.73	-0.65	0.139	-0.469	0.274
CD630_09400		4472.91	4168.63	4214.86	-0.097	0.844	-0.069	0.884
CD630_09401		18.449	18.862	17.748	0.085	0.891	-0.11	0.852
CD630_09410		432.825	390.454	461.479	-0.238	0.589	0.103	0.853
CD630_09420		3006.53	3365.81	3609.77	0.107	0.805	0.261	0.539
CD630_09430		14.87	19.778	15.763	0.651	0.216	0.051	0.826
CD630_09440		14.849	18.803	15.569	0.515	0.365	0.041	0.86
CD630_09450		17.877	25.57	20.295	0.853	0.0419	0.272	0.478
CD630_09460		196.428	181.945	206.87	-0.215	0.755	0.105	0.919
CD630_09461		131.158	96.03	110.626	-0.468	0.437	-0.088	0.816
CD630_09470		14.175	17.219	14.823	0.547	0.236	0.082	0.816
CD630_09480		10.083	12.489	12.89	0.605	0.188	0.668	0.142
CD630_09490		4.511	5.309	4.753	0.532	0.395	0.022	0.835
CD630_09500		8.022	7.595	7.96	-0.185	0.78	-0.005	0.969
CD630_09510		5.051	5.405	5.584	0.174	0.73	0.363	0.55
CD630_09520		5.654	5.69	5.432	0.048	0.975	-0.16	0.84
CD630_09530		5.13	5.543	6.129	0.169	0.673	0.548	0.352
CD630_09531		2.523	2.783	2.752	0.343	0.506	0.263	0.57
CD630_09540		16.062	18.585	16.245	0.392	0.436	0.02	0.927
CD630_09550		7.035	7.925	8.629	0.35	0.461	0.622	0.232
CD630_09560		7.598	8.93	8.543	0.444	0.406	0.31	0.535
CD630_09561		2.349	2.336	2.26	0.022	0.973	-0.207	0.797
CD630_09562		30.468	37.265	45.913	0.236	0.554	0.806	0.131
CD630_09570		774.33	657.284	724.993	-0.318	0.13	-0.122	0.598
CD630_09580		1652.75	1488.63	1455.51	-0.205	0.291	-0.25	0.174
CD630_09590		88.481	69.307	63.065	-0.437	0.196	-0.678	0.0373
CD630_09600		22.421	24.641	21.12	0.237	0.651	-0.191	0.741
CD630_09610		25.463	26.87	24.469	0.15	0.77	-0.117	0.832
CD630_09620		0.895	0.829	0.843	-0.336	------	-0.178	------
CD630_09630		2.52	2.417	2.453	-0.178	0.794	-0.051	0.899
CD630_09640		10.584	11.725	11.15	0.289	0.617	0.128	0.8
CD630_09650		5.396	5.556	5.231	0.157	0.865	-0.172	0.853
CD630_09660		20.419	22.774	21.729	0.267	0.569	0.171	0.706
CD630_09670		77.479	81.185	83.076	0.092	0.841	0.161	0.714
CD630_09680		24.81	24.703	26.618	-0.042	0.962	0.168	0.763
CD630_09690		2.583	2.837	2.65	0.438	0.498	0.022	0.832
CD630_09700		3.996	4.745	4.115	0.732	0.22	-0.019	0.844
CD630_09710		5.035	5.413	5.735	0.231	0.636	0.474	0.403
CD630_09720		55.566	82.418	72.351	0.849	0.00131	0.584	0.0297
CD630_09730		5.092	5.134	5.602	-0.007	0.934	0.381	0.579
CD630_09740		1.627	1.639	1.835	-0.191	0.96	0.763	0.288
CD630_09750		6909.7	7690.07	8621.42	0.148	0.747	0.361	0.434
CD630_09760		7859.44	9660.89	9629.27	0.348	0.349	0.358	0.323
CD630_09770		12810.2	14146.6	14699.7	0.152	0.735	0.236	0.597
CD630_09771		435.288	197.456	209.079	-1.154	0.0134	-0.908	0.0465
CD630_09772		14.014	12.598	14.656	-0.328	0.667	0.207	0.855
CD630_09780		16.032	14.489	16.286	-0.312	0.59	0.044	0.989
CD630_09790		25.18	21.194	23.666	-0.355	0.572	-0.016	0.925
CD630_09810		499.555	509.614	556.837	0.041	0.859	0.223	0.226
CD630_09820	ubiA	239.369	288.094	308.554	0.377	0.0438	0.518	0.00333
CD630_09830		378.515	454.793	506.707	0.351	0.181	0.565	0.0211
CD630_09840		1503.17	1789.28	1711.76	0.29	0.406	0.227	0.516
CD630_09850		776.63	642.654	622.478	-0.35	0.191	-0.398	0.124
CD630_09860	rpsA	9313.1	10977.3	11302.6	0.326	0.298	0.369	0.222
CD630_09870		337.51	272.406	283.5	-0.391	0.246	-0.326	0.328
CD630_09880		57.926	38.143	44.893	-0.885	0.00993	-0.513	0.128
CD630_09890	leuA	59.386	62.177	67.528	0.106	0.809	0.286	0.508
CD630_09900	leuC	49.955	49.056	45.467	-0.013	0.967	-0.163	0.745
CD630_09910	leuD	12.913	16.572	15.521	0.579	0.235	0.434	0.347
CD630_09920	leuB	41.41	48.093	41.504	0.329	0.433	0.016	0.947
CD630_09930		1696.24	2931.44	3225.99	0.999	0.000282	1.229	6.34e-06
CD630_09940		2041.59	5272.15	6237.96	1.77	1.36e-13	2.098	2.07e-18
CD630_09950	serA	655.536	1419.95	1507.47	1.319	4.04e-05	1.468	5.13e-06
CD630_09960		1024.29	2091.36	2257.92	1.307	3.46e-07	1.479	7.46e-09
CD630_09970		1342.85	613.002	561.18	-1.474	1.26e-14	-1.671	1.92e-18
CD630_09980		1118.23	1140.01	1139.05	0.056	0.891	0.052	0.896
CD630_09990		885.06	994.563	1022.55	0.231	0.379	0.29	0.241
CD630_10000		46.736	33.67	33.181	-0.683	0.0628	-0.702	0.0513
CD630_10010		61.744	46.527	46.642	-0.627	0.0184	-0.621	0.0163
CD630_10020		245.508	169.677	169.734	-0.74	6.16e-05	-0.746	3.94e-05
CD630_10030	fumA	701.643	624.424	644.018	-0.165	0.682	-0.136	0.735
CD630_10040	fumB	601.574	501.929	505.039	-0.321	0.268	-0.33	0.24
CD630_10050		843.452	795.017	778.562	-0.101	0.797	-0.129	0.732
CD630_10060		144.208	229.81	236.267	0.954	1.47e-07	1.013	1.54e-08
CD630_10070		212.149	416.358	476.89	1.307	5.61e-07	1.555	2.28e-09
CD630_10080		1009.9	901.906	1034.95	-0.197	0.548	0.057	0.891
CD630_10090		128.771	127.264	116.016	-0.007	0.974	-0.18	0.651
CD630_10100	nagA	197.832	194.104	181.871	-0.052	0.897	-0.162	0.676
CD630_10110	nagB	121.683	114.78	115.02	-0.155	0.704	-0.134	0.739
CD630_10120		10.428	10.688	13.171	-0.009	0.914	0.571	0.339
CD630_10130		131.327	144.145	151.245	0.157	0.673	0.272	0.435
CD630_10140		103.09	99.428	111.128	-0.07	0.852	0.162	0.598
CD630_10150		1479.11	1901.27	2162.71	0.481	0.0856	0.732	0.00636
CD630_10160		326.285	319.099	325.283	-0.028	0.954	0.004	0.997
CD630_10170		63.608	60.584	63.941	-0.127	0.826	0.036	0.969
CD630_10180		119.557	127.715	126.355	0.141	0.647	0.11	0.72
CD630_10190		8.737	10.563	12.016	0.543	0.2	1.004	0.024
CD630_10200		6.685	7.05	7.004	0.167	0.782	0.151	0.799
CD630_10210		66.058	88.322	83.678	0.624	0.034	0.496	0.0912
CD630_10220		343.521	104.671	85.919	-2.263	2.66e-24	-2.734	1.52e-33
CD630_10230		967.689	383.249	342.982	-1.701	3.18e-12	-1.939	2.19e-15
CD630_10240	potA	1113.21	330.513	318.754	-2.272	3.7e-24	-2.361	5.47e-26
CD630_10250	potB	317.37	87.548	75.957	-2.468	1.75e-27	-2.815	2.52e-34
CD630_10260	potC	390.005	102.712	110.086	-2.532	4.33e-25	-2.393	4.47e-23
CD630_10270	potD	1411.84	397.23	388.759	-2.292	3.19e-21	-2.368	1.67e-22
CD630_10280		16.77	14.474	15.35	-0.277	0.639	-0.128	0.807
CD630_10290		23.877	24.959	23.426	0.084	0.887	-0.089	0.881
CD630_10300		37.311	37.81	37.84	0.029	0.951	0.026	0.956
CD630_10310		58.671	58.846	58.695	0.006	0.987	-0.001	1
CD630_10320		71.456	77.03	88.389	0.156	0.627	0.451	0.108
CD630_10330	mnaA	78.529	110.136	105.385	0.715	0.00155	0.622	0.00597
CD630_10340		186.779	309.125	332.837	1.025	1.42e-07	1.171	1.08e-09
CD630_10350	cwp16	6995.23	13561.6	14098.9	1.244	2.24e-08	1.332	1.76e-09
CD630_10360	cwp17	1980.9	6317.16	6882.98	2.152	1.14e-17	2.35	1.34e-20
CD630_10370		1223.49	2479.18	2656.54	1.42	7.34e-23	1.555	2.83e-27
CD630_10380		989.128	1901.9	1957.47	1.196	1.52e-06	1.263	3.52e-07
CD630_10390		472.853	760.38	837.105	0.899	3.64e-05	1.093	3.41e-07
CD630_10400	addB	2127.14	2379.17	2460.07	0.206	0.399	0.279	0.22
CD630_10410	addA	2484.88	2314.52	2409.97	-0.123	0.729	-0.043	0.904
CD630_10420	sbcD	865.081	990.681	995.846	0.244	0.391	0.257	0.346
CD630_10430	sbcC	3515.31	3565.95	3510.27	0.024	0.949	0.001	0.997
CD630_10440		3958.39	4393.39	4726.25	0.201	0.488	0.349	0.186
CD630_10450		53.513	65.957	72.616	0.431	0.165	0.663	0.0231
CD630_10460	pepT	1930.24	2404.72	2538.3	0.395	0.108	0.507	0.0308
CD630_10470	cwp18	1972.06	1983.55	2045.65	0.013	0.959	0.08	0.728
CD630_10480		1395.37	772.57	815.937	-1.128	2.15e-08	-1.024	3.56e-07
CD630_10490	ppnK	1720.3	1817.64	1894.76	0.089	0.775	0.178	0.532
CD630_10500		1234.72	1000.03	1022.15	-0.361	0.287	-0.303	0.366
CD630_10510		69.701	37.434	49.388	-1.402	1.37e-07	-0.708	0.00487
CD630_10520		370.712	189.032	189.44	-1.301	1.86e-09	-1.291	1.8e-09
CD630_10521		30.887	20.984	19.602	-0.838	0.0387	-1.029	0.0113
CD630_10530		2404.76	1588.23	1625.88	-0.751	0.00581	-0.687	0.0114
CD630_10540	bcd2	23526	6100.38	5528.54	-1.929	1.02e-07	-2.23	1.43e-09
CD630_10550	etfB3	19181.1	5390.87	4884.28	-1.784	1.48e-06	-2.106	2.43e-08
CD630_10560	etfA3	21044.6	5626.65	5249.93	-1.954	3.58e-08	-2.177	1.4e-09
CD630_10570	crt2	10912	2695.46	2446.44	-1.964	1.08e-07	-2.272	1.64e-09
CD630_10580	hbd	19961.7	5870.75	5569.96	-1.859	9.11e-08	-2.047	5.75e-09
CD630_10590	thlA1	31914.8	8738.36	8298.81	-1.957	1.49e-08	-2.156	6.77e-10
CD630_10600		1073.24	1680.24	1697.57	0.891	3.46e-08	0.911	1.38e-08
CD630_10610		1488.27	1844.2	1881.02	0.417	0.149	0.439	0.12
CD630_10620	acpP	17733.8	22398.6	24163.4	0.093	0.831	0.366	0.562
CD630_10630		17.906	19.735	23.172	0.23	0.62	0.568	0.265
CD630_10631		51.654	71.544	199.558	-0.067	0.439	2.183	2.07e-05
CD630_10632		30.194	31.975	53.694	0.004	0.712	0.997	0.089
CD630_10633		22.562	28.509	44.599	0.209	0.357	1.026	0.0459
CD630_10640	ccpA	3255.46	5782.94	5882.17	1.088	6.74e-06	1.117	3.43e-06
CD630_10650		33.144	47.988	80.05	0.442	0.189	1.446	0.00299
CD630_10660		75.483	110.99	139.031	0.663	0.07	1.172	0.00151
CD630_10670	CdeC	1335.45	1488.6	3029.41	0.119	0.603	1.322	0.00883
CD630_10680		67.545	60.792	61.215	-0.229	0.507	-0.206	0.546
CD630_10690		392.273	345.732	361.21	-0.248	0.262	-0.154	0.504
CD630_10700		1816.9	2521.95	2699.39	0.646	0.000311	0.781	7.82e-06
CD630_10710		775.749	1104.78	1059.75	0.675	0.0167	0.589	0.0361
CD630_10720		3939.2	5105.57	5065.14	0.516	0.000253	0.5	0.000359
CD630_10730		176.187	172.325	181.31	-0.091	0.833	0.015	0.981
CD630_10740		77.114	72.522	74.721	-0.132	0.78	-0.087	0.851
CD630_10750		132.933	118.092	118.793	-0.26	0.508	-0.245	0.529
CD630_10760		92.989	76.387	74.96	-0.395	0.229	-0.451	0.154
CD630_10770		72.841	45.87	49.716	-0.98	0.00133	-0.774	0.0101
CD630_10780		68.806	42.003	42.094	-1.041	0.000808	-1.028	0.00081
CD630_10790		1981.52	1152.6	1304.16	-0.873	0.0162	-0.681	0.0588
CD630_10800		2404.42	3974.49	4516.62	0.85	0.0166	1.094	0.00206
CD630_10810	moeA	1507.97	2097.45	2054.26	0.649	6.64e-05	0.611	0.000163
CD630_10820	mobB	361.034	440.914	434.018	0.379	0.134	0.347	0.162
CD630_10830		3455.25	3342.51	3773.73	-0.063	0.956	0.184	0.799
CD630_10840		1829.71	1106.87	1095.3	-0.97	1.24e-07	-0.994	4.85e-08
CD630_10850		1931.38	1571.84	1834.8	-0.365	0.428	-0.07	0.859
CD630_10860		3015.57	3329.13	3941.03	0.136	0.711	0.452	0.19
CD630_10870	zupT	8.417	9.653	9.608	0.343	0.512	0.381	0.467
CD630_10880		191.448	991.927	1139.89	2.875	3.37e-20	3.136	4.47e-23
CD630_10890	rgbR	211.995	624.567	692.441	2.039	2.12e-15	2.239	3.59e-18
CD630_10900	rgbS	204.946	301.897	396.376	0.662	0.0705	1.155	0.00179
CD630_10910	int1	1733.86	1559.81	1594.72	-0.184	0.6	-0.151	0.663
CD630_10920	xis1	0.565	0.555	0.531	0.062	------	-0.315	------
CD630_10921		2.157	1.76	1.89	-0.985	0.0572	-0.392	0.335
CD630_10940		2.864	2.999	2.698	0.283	0.794	-0.364	0.694
CD630_10950		243.444	176.525	177.09	-0.605	0.0383	-0.579	0.0437
CD630_10960		226.496	173.848	179.309	-0.436	0.284	-0.358	0.37
CD630_10970		369.607	309.336	311.296	-0.257	0.567	-0.239	0.588
CD630_10980		515.67	651.303	680.068	0.456	0.0194	0.545	0.00398
CD630_10990		119.969	134.383	129.73	0.216	0.616	0.202	0.63
CD630_10991		24.781	26.412	26.917	0.102	0.846	0.183	0.73
CD630_11000		0.955	0.958	0.947	0.04	------	-0.038	------
CD630_11010		0.287	0.287	0.283	0.037	------	-0.073	------
CD630_11020		0.665	0.667	0.664	0.029	------	-0.026	------
CD630_11030		346.603	295.338	323.35	-0.331	0.294	-0.128	0.699
CD630_11031		85.231	80.268	78.727	-0.132	0.749	-0.165	0.68
CD630_11040		1661.84	1574.87	1689.52	-0.112	0.749	0.037	0.932
CD630_11041		12.17	12.324	11.669	0.058	0.949	-0.152	0.819
CD630_11042		0.287	0.287	0.283	0.037	------	-0.073	------
CD630_11050		2.551	2.067	2.048	-0.577	0.21	-0.698	0.161
CD630_11060	topB	0.524	0.548	0.524	0.284	------	-0.142	------
CD630_11061		1	1	1	------	------	------	------
CD630_11070		0.228	0.23	0.228	0.068	------	-0.038	------
CD630_11071		1	1	1	------	------	------	------
CD630_11080		1	1	1	------	------	------	------
CD630_11090		1	1	1	------	------	------	------
CD630_11100		0.368	0.352	0.351	-0.088	------	-0.116	------
CD630_11110		1	1	1	------	------	------	------
CD630_11120		0.287	0.284	0.287	-0.05	------	0.025	------
CD630_11130		1	1	1	------	------	------	------
CD630_11140		1	1	1	------	------	------	------
CD630_11150		0.287	0.284	0.287	-0.05	------	0.025	------
CD630_11160		0.228	0.229	0.23	-0.019	------	0.059	------
CD630_11170		1	1	1	------	------	------	------
CD630_11180		0.99	0.883	0.934	-0.641	------	-0.068	------
CD630_11190		10.971	14.894	16.788	0.81	0.048	1.155	0.00599
CD630_11200	pflD	429.948	581.979	525.311	0.56	0.0895	0.358	0.281
CD630_11210	pflC	153.062	195.396	176.298	0.45	0.204	0.264	0.46
CD630_11220		302.388	268.587	282.251	-0.243	0.505	-0.158	0.666
CD630_11230		1940.33	1609.13	1901.71	-0.335	0.547	0.016	0.977
CD630_11240		1322.53	984.842	992.009	-0.563	0.00982	-0.535	0.0136
CD630_11241		423.693	221.46	260.551	-1.245	7.72e-06	-0.917	0.000993
CD630_11250		5873.94	6559.35	6321.53	0.212	0.33	0.137	0.547
CD630_11260		106.543	158.978	142.892	0.798	0.00122	0.581	0.0203
CD630_11261		113.782	58.052	69.106	-1.124	0.00878	-0.675	0.102
CD630_11270		184.939	114.625	115.953	-0.772	0.054	-0.74	0.062
CD630_11280	polA	4383.38	5014.23	5086.85	0.269	0.216	0.291	0.164
CD630_11290	coaE	1384.68	1574.53	1443.76	0.263	0.479	0.105	0.784
CD630_11300		1013.72	1222.36	1184.02	0.359	0.236	0.316	0.29
CD630_11310		3298.11	3420.39	3456.64	0.086	0.815	0.109	0.763
CD630_11320		7934.54	7562.36	9043.54	-0.202	0.823	0.313	0.675
CD630_11330		2001.87	2492.32	3116.57	0.364	0.307	0.802	0.0199
CD630_11340	gloA	1286.08	1621.32	1726.8	0.46	0.102	0.551	0.0432
CD630_11350		7091.12	6545.16	6433.92	-0.131	0.749	-0.152	0.704
CD630_11360		617.903	514.418	502.48	-0.362	0.034	-0.411	0.0129
CD630_11370	rnfC	8665.2	5509.52	5547.08	-0.815	0.00443	-0.797	0.00523
CD630_11380	rnfD	3991.23	1919.11	1875.49	-1.168	0.000871	-1.185	0.000735
CD630_11390	rnfG	3739.76	1699.46	1601.48	-1.177	0.0015	-1.279	0.000595
CD630_11400	rnfE	1579.55	710.55	684.755	-1.315	0.000114	-1.339	8.18e-05
CD630_11410	rnfA	1357.33	593.626	597.957	-1.42	3.28e-06	-1.386	5.43e-06
CD630_11420	rnfB	11435.1	5586.88	5391.79	-1.262	3.62e-06	-1.357	5.91e-07
CD630_11430		9090.5	13463.3	15664.8	0.779	1.79e-06	1.075	1.6e-11
CD630_11440	radC	6071.21	9204.9	10052.8	0.75	0.0232	0.927	0.00454
CD630_11450	mreB2	14157.2	22435.5	23981.7	0.839	0.00537	0.977	0.00106
CD630_11460	mreC	6552.26	8892.67	9531.34	0.553	0.132	0.695	0.0531
CD630_11470		1199.64	1542.28	1792.16	0.465	0.119	0.78	0.00609
CD630_11480		19629	24603.3	26529.5	0.422	0.205	0.579	0.0722
CD630_11490	minC	5819.64	7997.77	8375.14	0.594	0.0646	0.681	0.0309
CD630_11500	minD	6217.01	7929.7	8524.17	0.456	0.184	0.6	0.0712
CD630_11510	minE	1086.38	1243.36	1403.54	0.263	0.24	0.496	0.0148
CD630_11520	mrdB	1993.25	2552.58	2817.07	0.458	0.16	0.667	0.0334
CD630_11530	mgsA	1821.07	2534.86	2639.93	0.625	0.0158	0.726	0.00427
CD630_11540		175.623	138.037	130.012	-0.355	0.357	-0.538	0.148
CD630_11550		240.581	150.066	153.195	-0.829	0.0137	-0.805	0.0157
CD630_11560		6463.36	3063.58	2604.04	-1.089	0.00258	-1.42	9.4e-05
CD630_11570	norV	8339.27	10776.8	11378.8	0.457	0.0654	0.564	0.019
CD630_11580		2871.94	3754.36	3800.73	0.503	0.0574	0.531	0.0404
CD630_11590		1095.67	1337.22	1333.7	0.335	0.355	0.354	0.313
CD630_11600	rng	1771.83	1711.4	1669.41	-0.054	0.89	-0.097	0.799
CD630_11610	rplU	14868.7	13398.1	12866.6	-0.156	0.699	-0.223	0.572
CD630_11620		11009.4	10562.1	9909.59	-0.018	0.964	-0.121	0.831
CD630_11630	rpmA	3743.22	3141.82	2881.61	-0.301	0.335	-0.483	0.0988
CD630_11640	obgE	1737.7	2114.39	2045.67	0.318	0.441	0.275	0.499
CD630_11650		1297.55	1653.7	1706.97	0.461	0.0486	0.527	0.0203
CD630_11660	hom1	349.111	394.406	439.262	0.237	0.244	0.458	0.0125
CD630_11670		298.495	337.154	358.834	0.22	0.61	0.398	0.339
CD630_11680		6.808	7.218	7.384	0.094	0.866	0.202	0.761
CD630_11690		422.363	401.553	415.407	-0.09	0.849	-0.037	0.934
CD630_11700		28.522	33.761	31.056	0.412	0.275	0.201	0.6
CD630_11710	etfB4	31.559	31.591	34.158	-0.011	0.997	0.203	0.618
CD630_11720	etfA4	153.018	132.551	139.491	-0.303	0.385	-0.203	0.563
CD630_11730		143.192	121.161	144.901	-0.348	0.369	0.019	1
CD630_11740		277.286	361.209	380.213	0.495	0.0551	0.613	0.0139
CD630_11750	ackA	10480.2	11233.9	10884.5	0.129	0.726	0.088	0.813
CD630_11760		19968.1	15162.6	13753.6	-0.54	0.000496	-0.739	7.81e-07
CD630_11761	rpmF	3970.26	2510.23	2365.63	-0.634	0.128	-0.779	0.0593
CD630_11770	fapR	5926.45	6344.33	6585.56	0.135	0.624	0.219	0.382
CD630_11780	plsX	6004.24	6420.03	6560.42	0.138	0.724	0.2	0.598
CD630_11790	fabH	3358.92	3043.61	3177.28	-0.134	0.765	-0.059	0.891
CD630_11800	fabK	5322.41	4943.84	5100.52	-0.092	0.847	-0.035	0.936
CD630_11810	fabD	6014.53	5755.54	5935.59	-0.037	0.948	0.027	0.966
CD630_11820	fabG	5340.1	5116.34	5141.96	-0.046	0.929	-0.007	0.985
CD630_11830	acpP1	3805.25	3754.16	3612.87	-0.001	0.993	-0.062	0.886
CD630_11840	fabF	9725.37	9249.09	8982.21	-0.075	0.848	-0.116	0.763
CD630_11850		1253.36	1115.49	1171.96	-0.2	0.582	-0.081	0.824
CD630_11860		1560.72	1326.95	1343.33	-0.309	0.126	-0.289	0.144
CD630_11870		3.145	3.338	3.136	0.284	0.714	-0.095	0.985
CD630_11880		2.846	3.052	2.999	0.236	0.675	0.205	0.702
CD630_11890		21.255	21.075	19.451	-0.054	0.906	-0.256	0.638
CD630_11900		1089.19	1181.62	1110.46	0.163	0.635	0.027	0.935
CD630_11910	fbp	4572.64	5386.52	5587.35	0.269	0.44	0.355	0.284
CD630_11920	spoIIIAA	2.626	2.751	3.499	-0.096	0.655	1.332	0.0358
CD630_11930	spoIIIAB	2.585	2.372	2.814	-0.602	0.453	0.571	0.594
CD630_11940	spoIIIAC	1	1	1	------	------	------	------
CD630_11950	spoIIIAD	1.51	1.542	1.451	0.217	0.871	-0.313	0.73
CD630_11960	spoIIIAE	5.235	5.912	6.261	0.387	0.41	0.667	0.199
CD630_11970	spoiIIIAF	5.529	5.781	5.614	0.161	0.818	0.037	0.932
CD630_11980	spoIIIAG	9.709	10.408	12.412	0.142	0.703	0.749	0.145
CD630_11990	spoIIIAH	11.118	12.765	12.847	0.387	0.449	0.393	0.433
CD630_12000		10585.3	15288.9	16369.7	0.499	0.252	0.691	0.117
CD630_12010	nusB	2054.75	1803.35	1948.91	-0.208	0.671	-0.069	0.879
CD630_12020	gcp1	381.259	493.711	502.132	0.498	0.036	0.537	0.0203
CD630_12030	xseA	1400.42	1530.47	1597.02	0.161	0.476	0.247	0.229
CD630_12040	xseB	324.395	299.788	327.83	-0.177	0.563	0.009	0.991
CD630_12050	ispA	1345.27	1325.46	1306.98	0.024	0.964	-0.031	0.954
CD630_12060		494.571	514.731	506.432	0.089	0.841	0.085	0.846
CD630_12070	dxs	2403.06	2446.72	2340.78	0.042	0.917	-0.026	0.952
CD630_12080		1173.9	1077.19	986.359	-0.114	0.778	-0.284	0.46
CD630_12090	recN	3865.26	3308.88	3207.06	-0.301	0.0948	-0.368	0.0326
CD630_12100		1651.23	3184.75	3868.09	1.115	0.000568	1.494	4.37e-06
CD630_12110		536.347	792.451	845.144	0.764	5.09e-05	0.898	1.17e-06
CD630_12120	bltD	668.079	986.776	1018.54	0.762	2.11e-05	0.829	2.71e-06
CD630_12130	spoIVB	24.718	27.841	24.635	0.284	0.551	-0.012	0.987
CD630_12140	spo0A	14169.4	13375.3	14543.3	-0.066	0.912	0.105	0.845
CD630_12150		2180.2	2293.11	2248.56	0.118	0.75	0.052	0.886
CD630_12160		2261.97	2041.67	2122.61	-0.198	0.357	-0.118	0.602
CD630_12170		1660.56	1514.27	1537.99	-0.183	0.322	-0.148	0.423
CD630_12180		1225.76	1141.32	1162.3	-0.144	0.472	-0.106	0.602
CD630_12190		2560.36	2414.75	2441.38	-0.114	0.618	-0.092	0.683
CD630_12200	nudF	1366.85	1379.14	1407.42	0.012	0.961	0.053	0.814
CD630_12210		117.967	76.826	89.881	-0.819	0.0213	-0.465	0.184
CD630_12220		1207.34	929.788	1014.07	-0.522	0.00122	-0.344	0.0393
CD630_12230	drm	1984.44	1757.37	1786.58	-0.232	0.403	-0.204	0.456
CD630_12240	pupG	1163.29	1070.58	1079.79	-0.167	0.566	-0.145	0.611
CD630_12250	pdp	473.961	696.476	774.093	0.748	0.000171	0.967	5.85e-07
CD630_12260		2335.15	1963.6	2067.22	-0.317	0.238	-0.218	0.424
CD630_12270		1272.07	1097.85	1182.03	-0.292	0.336	-0.143	0.652
CD630_12280		1811.32	1570.49	1531.26	-0.259	0.34	-0.301	0.247
CD630_12290		195.924	152.263	138.101	-0.455	0.137	-0.677	0.0208
CD630_12300	sigK	111.361	123.241	228.703	0.089	0.671	1.282	0.0088
CD630_12310		1592.95	2632.68	2810.43	0.983	2.37e-08	1.121	1.25e-10
CD630_12320		997.221	619.671	682.311	-0.779	0.04	-0.578	0.124
CD630_12330	cwp26	128.917	111.721	109.898	-0.304	0.319	-0.339	0.247
CD630_12331		40.844	30.346	35.443	-0.418	0.552	0.126	0.972
CD630_12332		19.301	19.341	25.605	-0.055	0.942	0.746	0.184
CD630_12333		2.689	2.663	2.752	-0.072	0.964	0.157	0.864
CD630_12334		0.368	0.352	0.351	-0.143	------	-0.186	------
CD630_12340		19.473	12.917	14.116	-1.02	0.0233	-0.743	0.0826
CD630_12341		4.357	3.277	3.853	-1.138	0.0473	-0.2	0.518
CD630_12350		80.505	53.775	54.502	-0.614	0.236	-0.444	0.366
CD630_12360		25.335	26.696	25.764	0.135	0.788	0.059	0.901
CD630_12371		10.479	12.902	14.655	0.5	0.257	0.874	0.0655
CD630_12380		36.695	32.796	52.732	-0.247	0.816	0.787	0.145
CD630_12381		0.565	0.533	0.521	-0.148	------	-0.44	------
CD630_12382		17.506	10.667	11.378	-1.3	0.00174	-1.091	0.00609
CD630_12390		64.409	49.614	53.808	-0.496	0.322	-0.27	0.571
CD630_12400	vanZ	692.814	652.933	704.522	-0.096	0.871	0.061	0.928
CD630_12401		96.316	96.61	97.393	-0.093	0.929	0.1	0.928
CD630_12420		50.99	39.733	44.517	-0.418	0.444	-0.208	0.675
CD630_12430		83.254	68.965	70.378	-0.373	0.326	-0.321	0.387
CD630_12440		33.43	29.566	30.896	-0.274	0.587	-0.109	0.814
CD630_12450		58.174	43.576	51.056	-0.615	0.0874	-0.217	0.548
CD630_12460	efp	13070.4	15228.9	15417	0.289	0.147	0.317	0.098
CD630_12470		4830.07	7387.64	7981.67	0.804	0.000573	0.965	2.56e-05
CD630_12480	rnc	1147.28	1692.25	1638.47	0.771	3.01e-07	0.709	2.39e-06
CD630_12490		1661.55	2270.93	2371.66	0.621	0.000277	0.7	2.92e-05
CD630_12500	smc	9201.16	12483.8	12817.8	0.605	1.05e-05	0.662	1.03e-06
CD630_12510	ftsY	3808.52	4747.93	4774.32	0.422	0.241	0.434	0.215
CD630_12511		4154.12	3735.75	3355.76	-0.219	0.478	-0.426	0.133
CD630_12520	ffh	7761.65	8389.82	7650.06	0.154	0.752	0.011	0.971
CD630_12530	rpsP	7687.95	5680.07	5526.74	-0.568	0.028	-0.625	0.0137
CD630_12540		251.312	175.219	165.69	-0.705	0.0109	-0.831	0.00228
CD630_12550	rimM	772.679	592.348	575.789	-0.517	0.0423	-0.562	0.0236
CD630_12560	trmD	567.036	415.054	395.063	-0.59	0.0605	-0.687	0.0256
CD630_12570	rplS	28073	22838.5	21007.2	-0.393	0.0905	-0.555	0.0123
CD630_12580		1100.47	1075.24	1040.04	-0.053	0.871	-0.128	0.67
CD630_12590	brnQ-1	21.259	18.815	18.171	-0.286	0.505	-0.411	0.322
CD630_12600	brnQ-2	3656.98	2172.24	2248.66	-0.959	7.21e-05	-0.89	0.000224
CD630_12610		3593.24	4057.05	4093.35	0.239	0.235	0.254	0.19
CD630_12620	rnhB	910.791	808.632	750.721	-0.175	0.666	-0.333	0.387
CD630_12630		2542.44	2830.05	2793.47	0.21	0.638	0.169	0.7
CD630_12640		3276.45	7752.03	7839.77	1.539	2.46e-07	1.57	1.43e-07
CD630_12650		510.436	607.892	687.506	0.321	0.461	0.558	0.193
CD630_12660		41.053	40.572	38.345	-0.024	0.948	-0.17	0.679
CD630_12670		27.836	26.982	31.814	-0.074	0.913	0.332	0.41
CD630_12680		31.171	40.074	46.129	0.58	0.0881	0.896	0.00634
CD630_12690		117.897	145.2	151.058	0.421	0.27	0.465	0.212
CD630_12700		68.541	74.052	81.127	0.159	0.642	0.357	0.246
CD630_12710		1.436	1.471	1.355	0.246	0.882	-0.426	0.574
CD630_12720		39.69	44.298	45.979	0.264	0.469	0.331	0.335
CD630_12730		787.771	1330.42	1471.17	0.911	0.00481	1.103	0.000596
CD630_12740	topA	4108.93	7222.53	7229.48	1.118	2.04e-14	1.121	1.52e-14
CD630_12750	codY	6569.98	9681.16	9145.39	0.767	6.42e-07	0.659	2.11e-05
CD630_12760		188.593	225.658	225.512	0.341	0.364	0.348	0.339
CD630_12770		117.487	113.413	113.174	-0.04	0.932	-0.059	0.904
CD630_12780	iscR	2254.37	1563.88	2138.41	-0.486	0.478	0.321	0.739
CD630_12790	iscS2	9466.26	7058.06	9597.77	-0.396	0.618	0.443	0.582
CD630_12800		3872.44	2300.15	3342.88	-0.459	------	0.333	------
CD630_12810	mnmA	2216.78	3230.01	3273.39	0.748	3.69e-07	0.774	1.17e-07
CD630_12820	alaS	7064.2	7437.09	7470.11	0.11	0.74	0.116	0.718
CD630_12830		721.897	660.063	660.24	-0.179	0.516	-0.167	0.542
CD630_12840		5371.61	4619.53	4669.83	-0.278	0.367	-0.24	0.428
CD630_12850		814.586	690.142	672.447	-0.304	0.301	-0.348	0.218
CD630_12860		5759.52	4806.5	5722.35	-0.383	0.555	0.045	0.979
CD630_12870	fur	6913.9	4971.63	5379.2	-0.433	0.412	-0.292	0.565
CD630_12880		142.29	199.067	256.149	0.585	0.0528	1.11	0.000128
CD630_12890		6257.29	6186.52	6395.07	-0.025	0.925	0.046	0.853
CD630_12900		2.603	3.05	2.694	0.621	0.322	-0.074	0.826
CD630_12910	dacF	15.496	16.262	16.317	0.147	0.79	0.123	0.818
CD630_12920		115.556	146.971	156.45	0.478	0.168	0.588	0.0806
CD630_12930		272.725	495.168	499.931	1.087	0.000214	1.094	0.000179
CD630_12940		1082.96	1375.75	1430.25	0.444	0.15	0.52	0.0819
CD630_12950	scpA	2126.01	2278.59	2391.46	0.135	0.707	0.218	0.525
CD630_12960	scpB	2812.13	2764.7	2798.54	-0.049	0.927	-0.032	0.951
CD630_12970		22.726	27.869	28.393	0.485	0.23	0.549	0.161
CD630_12980		26.38	39.02	39.436	0.74	0.0688	0.835	0.039
CD630_12990		616.379	667.292	768.859	0.14	0.702	0.413	0.222
CD630_13000	pepA	1318.84	1818.47	1869.58	0.618	0.0199	0.664	0.011
CD630_13010		7.589	7.251	8.66	-0.169	0.895	0.346	0.664
CD630_13011		2.948	2.945	2.853	0.095	0.951	-0.182	0.847
CD630_13020		2069.86	1997.2	2019.78	-0.156	0.771	-0.081	0.873
CD630_13030	npdA	773.247	872.108	968.13	0.176	0.593	0.382	0.196
CD630_13040	acd	3817.97	4684.31	4820.49	0.409	0.00655	0.463	0.00161
CD630_13050	polC	1761.86	2674.56	2765.21	0.769	0.00364	0.856	0.00106
CD630_13060	rimP	1227.87	1390.36	1429.87	0.217	0.418	0.275	0.278
CD630_13070	nusA	4625.02	6121.46	6019.89	0.497	0.118	0.479	0.125
CD630_13071		687.753	876.029	843.808	0.411	0.38	0.367	0.421
CD630_13080		993.546	1265.92	1183.65	0.429	0.342	0.345	0.433
CD630_13090	infB	9297.9	11476.5	11140.2	0.346	0.446	0.335	0.449
CD630_13100	rbfA	1262.73	1564.74	1512.67	0.399	0.196	0.356	0.242
CD630_13110		2116.36	2283.05	2336.7	0.137	0.716	0.202	0.579
CD630_13120	tlpB2	6626.73	5304.91	5575.06	-0.394	0.222	-0.312	0.33
CD630_13140	truB	2256.95	2253.68	2385.34	-0.008	0.977	0.107	0.61
CD630_13150	ribC	7270.43	5157.77	5343.3	-0.58	0.0973	-0.481	0.166
CD630_13151		1665.39	1159.39	1200.97	-0.565	0.257	-0.361	0.445
CD630_13160	rpsO	32539.7	18750.5	20295	-0.775	0.136	-0.497	0.303
CD630_13170		659.209	629.258	620.058	-0.08	0.787	-0.118	0.675
CD630_13180	pnp	16876	21469	21375.1	0.47	0.00483	0.463	0.00512
CD630_13190		65.999	79.696	80.882	0.387	0.332	0.433	0.264
CD630_13200		4187.71	11868.7	11625.3	1.98	9.75e-18	1.963	1.86e-17
CD630_13210		855.625	2492.83	2426.01	1.817	5.25e-08	1.766	1.19e-07
CD630_13220	dapG	3900.99	9721.13	9673.16	1.629	7.51e-09	1.656	4.01e-09
CD630_13230	tepA	2271.14	4693.22	4712.98	1.358	2.07e-08	1.387	9.27e-09
CD630_13240	ftsK	5328.68	4588.89	4597.19	-0.288	0.216	-0.282	0.215
CD630_13250		2025.42	1645.03	1651.15	-0.397	0.077	-0.384	0.0826
CD630_13260	rimO	3206.28	2692.5	2719.89	-0.343	0.0362	-0.322	0.0469
CD630_13270	pgsA	792.221	645.677	702.934	-0.366	0.186	-0.217	0.442
CD630_13280	recA	1590.31	1676	1698.37	0.115	0.782	0.148	0.713
CD630_13290		28953.1	21049	20810.3	-0.626	2.04e-06	-0.652	5.95e-07
CD630_13300		4262.87	4870.72	5522.48	0.247	0.507	0.479	0.175
CD630_13310	sip3	3113.35	4286.2	4482.09	0.59	0.0219	0.677	0.00709
CD630_13320	uppP1	1830.4	2493.53	2632.56	0.599	0.00363	0.719	0.000347
CD630_13330		1507.2	1085.92	1227.43	-0.625	0.00398	-0.375	0.0957
CD630_13340	purB	4310.43	4715.42	4793.03	0.182	0.512	0.206	0.441
CD630_13350		1802.15	1626.61	1901.88	-0.134	0.879	0.179	0.823
CD630_13360		225.524	125.437	125.642	-1.163	4.17e-07	-1.158	3.7e-07
CD630_13370		182.303	179.413	208.663	-0.042	0.93	0.261	0.384
CD630_13380		665.014	717.574	732.623	0.148	0.569	0.197	0.416
CD630_13390	aspB	12919	16685.1	17132.8	0.375	0.371	0.453	0.27
CD630_13400		1114.54	1341.89	1415.42	0.366	0.0679	0.466	0.0153
CD630_13410	exoA	1128.68	1238.84	1269.73	0.182	0.347	0.238	0.188
CD630_13420		171.981	186.66	215.892	0.167	0.561	0.471	0.059
CD630_13430	glnA	3389.43	6069.52	6408.86	1.148	1.46e-09	1.243	4.3e-11
CD630_13440		423.771	918.805	1040.4	1.539	2.83e-15	1.776	5.39e-20
CD630_13450		74.726	39.21	40.629	-1.323	4.3e-05	-1.247	9.19e-05
CD630_13460		797.339	507.136	435.49	-0.86	6e-05	-1.175	2.32e-08
CD630_13470		758.191	377.869	367.132	-1.268	7.34e-07	-1.35	1.22e-07
CD630_13480		4482.26	3229.39	3517.35	-0.409	0.465	-0.215	0.673
CD630_13490	cprA	20.253	28.424	27.893	0.813	0.0257	0.779	0.0297
CD630_13500	cprB	18.943	18.598	15.96	0.008	0.954	-0.421	0.471
CD630_13510	cprC	32.461	30.589	33.807	-0.158	0.736	0.109	0.826
CD630_13520	cprK	618.356	712.203	748.965	0.287	0.204	0.38	0.0751
CD630_13530		729.901	474.794	510.627	-0.84	0.000321	-0.696	0.00308
CD630_13540		19.824	30.931	33.179	1.108	0.0007	1.294	5.85e-05
CD630_13550	cspB	16215.8	10524.5	10424.3	-0.737	0.0219	-0.73	0.0216
CD630_13560		1532.8	1589.82	1649.86	0.057	0.879	0.117	0.742
CD630_13570		16550.9	17381.3	18247.6	0.081	0.752	0.176	0.439
CD630_13580		69.078	48.614	69.962	-0.588	0.251	0.103	0.954
CD630_13590		119.185	81.423	88.954	-0.662	0.107	-0.407	0.31
CD630_13600		405.468	489.472	468.684	0.364	0.174	0.303	0.255
CD630_13601		13.448	12.877	13.318	-0.08	0.904	-0.021	0.967
CD630_13610		36.667	34.245	36.766	-0.148	0.749	0.007	0.999
CD630_13620		74.722	63.374	63.508	-0.31	0.456	-0.256	0.534
CD630_13630		185.87	163.511	159.065	-0.164	0.733	-0.213	0.653
CD630_13640		79.85	81.035	73.792	-0.004	0.977	-0.164	0.769
CD630_13650		123.919	108.684	103.317	-0.257	0.505	-0.37	0.315
CD630_13651		9.745	8.709	8.516	-0.275	0.638	-0.254	0.657
CD630_13660		217.364	197.973	190.83	-0.101	0.848	-0.172	0.751
CD630_13670		29.588	30.93	29.115	0.095	0.88	-0.01	1
CD630_13680		140.38	129.661	141.062	-0.128	0.816	0.079	0.902
CD630_13690		26.979	26.584	27.467	-0.067	0.929	0.089	0.902
CD630_13700		25.857	23.315	22.944	-0.148	0.799	-0.198	0.739
CD630_13710		46.093	41.69	45.076	-0.168	0.764	-0.01	0.97
CD630_13720		18.091	18.052	16.446	0.069	0.942	-0.245	0.677
CD630_13730		76.27	84.426	87.569	0.244	0.563	0.286	0.482
CD630_13740		486.748	538.065	542.033	0.196	0.549	0.224	0.475
CD630_13750		3.268	3.218	3.661	-0.23	0.873	0.444	0.601
CD630_13760		16.914	15.939	14.071	-0.098	0.822	-0.442	0.461
CD630_13770		3760.53	1756.31	1831.29	-1.161	0.00211	-1.059	0.00507
CD630_13780		4702.09	1625.43	1824.24	-1.441	0.000637	-1.248	0.00308
CD630_13781		34.58	29.031	28.426	-0.364	0.42	-0.345	0.431
CD630_13782		14.412	10.926	14.23	-0.762	0.171	0.043	0.927
CD630_13790		1466.31	1085.9	1297.05	-0.452	0.391	-0.118	0.791
CD630_13800		552.218	419.271	421.045	-0.518	0.0362	-0.497	0.0416
CD630_13810		122.535	93.875	98.816	-0.55	0.0343	-0.44	0.0871
CD630_13820	glpK2	751.472	950.014	969.764	0.46	0.0184	0.497	0.00915
CD630_13830		1646.23	1750.54	1851.59	0.112	0.719	0.219	0.436
CD630_13840		1085.38	1541.93	1947.3	0.626	0.0603	1.05	0.00141
CD630_13850		641.598	599.415	759.268	-0.087	0.925	0.372	0.456
CD630_13860		337.388	291.023	381.026	-0.199	0.773	0.298	0.617
CD630_13870		879.159	889.426	1162.05	0.033	0.906	0.516	0.131
CD630_13880		727.524	800.501	729.75	0.191	0.267	0.002	0.987
CD630_13890		48.989	132.367	139.582	2.085	3.33e-14	2.18	2.31e-15
CD630_13900		41.07	75.988	88.629	1.298	1.55e-05	1.64	4.12e-08
CD630_13910		135.051	258.149	237.902	1.33	6.95e-12	1.17	1.67e-09
CD630_13920		1563.66	1480.26	1556.17	-0.06	0.895	0.005	0.997
CD630_13930		345.325	219.157	198.226	-0.86	0.000168	-1.088	1.26e-06
CD630_13940		1689.93	1798.99	1804.47	0.121	0.654	0.123	0.637
CD630_13950		65.994	35.686	50.659	-1.127	0.00735	-0.36	0.343
CD630_13960		998.637	941.085	970.398	-0.122	0.593	-0.062	0.797
CD630_13970		125.573	247.392	270.813	1.201	0.000262	1.401	2.08e-05
CD630_13980		20.426	28.4	31.479	0.761	0.0337	1.028	0.00352
CD630_13990		394.551	439.47	469.6	0.206	0.504	0.346	0.221
CD630_14000		3500.45	3626.94	3939.64	0.058	0.893	0.209	0.627
CD630_14010		855.943	1999.39	2520.9	1.507	1.13e-06	1.883	1.8e-09
CD630_14020	glpQ	56.801	68.674	70.135	0.417	0.159	0.454	0.112
CD630_14030		1799.22	3607.14	3866.08	1.405	9.04e-31	1.542	4.92e-37
CD630_14040		24412.9	8260.77	8282.12	-2.023	2.27e-23	-2.026	2.1e-23
CD630_14041		4246.1	1437.93	1520.27	-2.017	6.49e-21	-1.883	2.07e-18
CD630_14050		1625.43	1594.07	1741.99	-0.031	0.916	0.141	0.535
CD630_14060		624.365	639.666	770.537	0.059	0.85	0.416	0.133
CD630_14070		377.118	375.399	403.837	-0.021	0.957	0.136	0.625
CD630_14080	ddl	961.686	573.733	548.364	-0.969	2.83e-05	-1.044	5.27e-06
CD630_14090		2586.28	5606.48	5849.27	1.342	1.51e-05	1.432	3.94e-06
CD630_14100		1475	2784.95	3055.43	1.207	8.13e-08	1.386	5.89e-10
CD630_14110		910.9	588.708	698.987	-0.716	0.0737	-0.384	0.328
CD630_14120		336.57	562.351	571.11	0.935	0.000405	0.984	0.000173
CD630_14130		386.52	201.335	186.914	-1.254	1.2e-08	-1.426	6.89e-11
CD630_14140		621.702	872.434	883.271	0.643	0.0126	0.661	0.00924
CD630_14150		33.566	35.7	60.7	0.023	0.735	0.977	0.0912
CD630_14160		3.614	3.912	4.062	0.243	0.605	0.443	0.435
CD630_14170		2869.04	6435.59	7063.48	1.506	4.28e-09	1.688	4.3e-11
CD630_14180		76.293	75.222	77.074	-0.023	0.954	0.021	0.959
CD630_14181		10.913	7.924	8.576	-0.476	0.393	-0.364	0.486
CD630_14182		31.703	24.972	30.152	-0.177	0.852	0.149	0.907
CD630_14190		696.519	623.419	655.533	-0.227	0.307	-0.124	0.598
CD630_14200	dccA	412.737	457.129	475.658	0.202	0.406	0.291	0.196
CD630_14210		1131.9	1428.48	1637.39	0.445	0.0551	0.712	0.0012
CD630_14220		415.941	410.964	454.538	-0.022	0.974	0.176	0.66
CD630_14230		51.368	50.594	54.521	-0.03	0.952	0.137	0.709
CD630_14240		119.291	86.084	98.922	-0.423	0.454	-0.169	0.728
CD630_14250		338.534	228.08	238.536	-0.739	0.00421	-0.646	0.0122
CD630_14260		593.116	737.528	866.51	0.398	0.32	0.656	0.0957
CD630_14280		239.039	421.403	457.78	1.064	0.000164	1.239	9.24e-06
CD630_14281		46.218	214.339	310.852	2.587	2.64e-14	3.221	2.79e-19
CD630_14290		697.566	2187.61	2985.53	1.916	1.06e-09	2.47	1.52e-14
CD630_14300		7.737	10.73	9.644	0.981	0.0356	0.613	0.148
CD630_14310		1502.97	1528.43	1617.91	0.035	0.895	0.153	0.505
CD630_14320		583.681	629.217	653.25	0.141	0.699	0.243	0.48
CD630_14330	cotE	202.307	224.46	460.855	0.168	0.497	1.171	0.0288
CD630_14340		3451.16	2405.27	2529.37	-0.63	0.0278	-0.546	0.0555
CD630_14350		2181.01	2442.85	2662.19	0.208	0.478	0.372	0.164
CD630_14360		5147.27	5890.39	5731.19	0.265	0.254	0.219	0.345
CD630_14370		1184.67	1108.33	1119.08	-0.133	0.642	-0.122	0.666
CD630_14380		7895.31	12037.7	12571.8	0.753	0.00882	0.835	0.00337
CD630_14390		486.224	403.086	390.948	-0.348	0.299	-0.432	0.179
CD630_14400		882.058	660.844	625.994	-0.566	0.0123	-0.675	0.00222
CD630_14410		1621.67	1131.75	1019.39	-0.641	0.0214	-0.86	0.00151
CD630_14420		1643.2	1783.24	1868.46	0.116	0.771	0.262	0.489
CD630_14430		1128.37	1293.05	1332.7	0.273	0.0528	0.335	0.0127
CD630_14440		911.515	1021.12	998.253	0.199	0.547	0.181	0.58
CD630_14450	pabA	552.601	545.629	554.756	0.008	0.984	0.039	0.938
CD630_14460	pabB	1554.09	1613.4	1622.04	0.082	0.848	0.106	0.802
CD630_14470	pabC	1153.02	1193.02	1344.83	0.059	0.809	0.305	0.12
CD630_14480		1285.9	1510.93	1680.82	0.304	0.203	0.517	0.0195
CD630_14490	folE	1239.83	1627.54	1656.2	0.521	0.0274	0.557	0.016
CD630_14500	folP	2230.95	2645.46	2544.3	0.308	0.482	0.258	0.553
CD630_14510	folB	442.914	517.016	534.718	0.288	0.456	0.377	0.308
CD630_14520	folK	1537.03	1839.46	1720.91	0.343	0.384	0.224	0.571
CD630_14530	aroF	1744	1764.62	1638.61	0.055	0.916	-0.082	0.866
CD630_14540	dnaG	7388.57	8754.8	8965.17	0.34	0.0353	0.384	0.014
CD630_14550	sigA1	4601.8	5783.55	5599.63	0.447	0.0326	0.383	0.0664
CD630_14560		477.157	685.026	597.678	0.696	0.00394	0.438	0.0783
CD630_14570		1082.41	1780.84	1848.42	0.972	3.19e-08	1.044	1.99e-09
CD630_14580	wrbA	508.791	681.725	736.136	0.54	0.0254	0.691	0.00313
CD630_14590		5715.81	5868.68	7565.15	-0.028	0.964	0.537	0.311
CD630_14600		282.861	230.469	235.419	-0.372	0.206	-0.36	0.211
CD630_14610		216.638	172.019	192.394	-0.474	0.0739	-0.237	0.389
CD630_14620		274.05	186.852	216.504	-0.635	0.128	-0.365	0.369
CD630_14630		73.652	57.68	65.95	-0.371	0.514	-0.079	0.852
CD630_14640		116.47	158.36	182.988	0.603	0.0359	0.912	0.000932
CD630_14650		203.7	227.894	268.986	0.213	0.461	0.571	0.0258
CD630_14660		81.299	90.658	98.315	0.222	0.461	0.412	0.129
CD630_14670		420.605	406.743	436.117	-0.061	0.843	0.08	0.784
CD630_14680		2531.72	3239.3	3249.82	0.471	0.0451	0.478	0.0382
CD630_14690	cwp20	19079	15380.9	14998.2	-0.402	0.0845	-0.442	0.0513
CD630_14700		87.978	60.635	72.93	-0.5	0.438	0.044	0.942
CD630_14710		1350.35	1345.46	1498.48	-0.016	0.964	0.199	0.382
CD630_14720		657.382	680.886	698.783	0.07	0.781	0.127	0.579
CD630_14730		388.77	367.149	355.618	-0.113	0.639	-0.176	0.424
CD630_14740		6148.08	3962.03	4122.03	-0.833	0.00015	-0.747	0.000688
CD630_14750		587.756	1175.66	1369.24	1.19	0.000248	1.529	2.88e-06
CD630_14760		2378.88	1663.04	1797.77	-0.704	1.52e-06	-0.545	0.00024
CD630_14770	feoA	23.657	24.416	25.328	0.041	0.934	0.14	0.816
CD630_14780	feoA1	14.821	14.706	16.235	-0.091	0.932	0.205	0.787
CD630_14790	feoB1	73.015	73.737	72.085	0.013	0.978	-0.045	0.919
CD630_14800		5.837	6.656	7.768	0.382	0.352	0.996	0.0496
CD630_14810		403.331	449.043	495.541	0.202	0.472	0.395	0.119
CD630_14820	ssuC	298.008	267.989	285.229	-0.187	0.594	-0.075	0.831
CD630_14830	ssuB	483.527	398.716	417.897	-0.286	0.504	-0.199	0.637
CD630_14840	ssuA	2829.64	2386.86	2439.89	-0.279	0.396	-0.252	0.435
CD630_14850		3.273	3.399	3.434	0.101	0.858	0.169	0.8
CD630_14860		14.682	13.68	16.935	-0.208	0.848	0.417	0.565
CD630_14870		12.61	16.804	17.29	0.764	0.058	0.857	0.0311
CD630_14880		66.261	80.35	86.111	0.341	0.41	0.536	0.182
CD630_14890	metN	845.906	1048.43	1069.89	0.41	0.0466	0.449	0.025
CD630_14900	metI	316.314	292.956	324.642	-0.152	0.618	0.049	0.897
CD630_14910	metQ	860.149	702.917	702.452	-0.391	0.0904	-0.396	0.0812
CD630_14920		2744.41	1730.71	2009.4	-0.853	0.000842	-0.548	0.0356
CD630_14930		331.094	183.13	203.513	-1.06	0.00126	-0.829	0.0115
CD630_14940		5558.46	7483.99	7373.13	0.569	0.0254	0.547	0.0297
CD630_14950	proC	4728.72	7726.93	7659.66	0.953	1.3e-06	0.936	1.81e-06
CD630_14960		6954.06	24288.4	30968	2.367	7.08e-23	2.856	3.85e-32
CD630_14970		4689.16	4192.98	4670.11	-0.217	0.658	0.056	0.944
CD630_14980	sigA2	4275.08	3236.39	3440.02	-0.547	0.0302	-0.428	0.0915
CD630_14990		1010.49	1093.77	1243.75	0.157	0.603	0.409	0.124
CD630_15000	tlpB3	2649.09	2267.52	2531.43	-0.285	0.448	-0.091	0.812
CD630_15020	deoC	2173.97	2813.2	2717.88	0.515	4.39e-05	0.447	0.000417
CD630_15030		109.098	101.111	96.048	-0.149	0.654	-0.266	0.385
CD630_15040		280.897	213.539	221.213	-0.546	0.0131	-0.458	0.0366
CD630_15050		93.553	71.275	69.273	-0.509	0.153	-0.599	0.0838
CD630_15060		283.897	189.848	183.651	-0.739	0.0735	-0.799	0.0513
CD630_15070		98.313	55.785	80.414	-1.024	0.0247	-0.061	0.784
CD630_15071		12.985	10.028	11.525	-0.722	0.172	-0.216	0.612
CD630_15080		56.57	31.081	44.888	-1.206	0.00578	-0.191	0.571
CD630_15090		144.772	107.306	134.707	-0.539	0.24	-0.016	0.919
CD630_15100		1463.22	1657.91	1765.18	0.226	0.494	0.353	0.253
CD630_15110	cotB	62.042	62.156	72.558	0.003	0.969	0.348	0.35
CD630_15111		213.096	145.289	195.25	-0.583	0.323	0.033	0.934
CD630_15120	panC	306.958	211.009	203.89	-0.742	0.000273	-0.815	4.68e-05
CD630_15130	panB	220.368	168.625	151.974	-0.498	0.116	-0.704	0.0211
CD630_15140		252.205	181.472	204.215	-0.608	0.0444	-0.387	0.203
CD630_15150	pdcA	1058.89	835.816	949.439	-0.475	0.0123	-0.212	0.299
CD630_15152		1.064	0.972	1.004	-0.324	------	-0.082	------
CD630_15160		666.223	529.952	539.516	-0.417	0.283	-0.346	0.366
CD630_15170	feoB	404.964	385.141	495.998	-0.062	0.986	0.493	0.358
CD630_15180	feoA2	72.851	58.591	80.435	-0.296	0.707	0.374	0.61
CD630_15190		623.722	865.803	1057.74	0.483	0.245	0.849	0.0465
CD630_15200		156.315	167.582	193.77	0.122	0.728	0.443	0.163
CD630_15210	tyrS	7425.07	3570.78	3328.54	-1.411	5.91e-21	-1.559	2.2e-25
CD630_15220		22363.5	147828	168120	4.018	0	4.263	0
CD630_15230		669.051	298.097	319.451	-1.525	5.17e-11	-1.367	3.38e-09
CD630_15240		11213.1	13961	15769.7	0.407	0.131	0.647	0.0107
CD630_15250		233.303	357.077	360.442	0.726	0.0437	0.781	0.028
CD630_15260	pyrC	1253.74	1752.82	2031.47	0.634	0.00445	0.919	1.94e-05
CD630_15270		3516.88	2860.91	2864.18	-0.404	0.0157	-0.397	0.0163
CD630_15280		2316.51	1896.11	1869.67	-0.372	0.149	-0.379	0.131
CD630_15290		4234.93	3716.17	3590.77	-0.254	0.166	-0.315	0.0711
CD630_15300		582.206	474.238	479.177	-0.381	0.137	-0.363	0.148
CD630_15310		169.041	160.651	187.129	-0.079	0.882	0.212	0.606
CD630_15320		111.06	163.23	206.365	0.801	0.000183	1.281	4.1e-10
CD630_15330		110.922	127.391	160.547	0.287	0.335	0.748	0.00527
CD630_15340	ggt	1000.79	1228.52	1302.05	0.397	0.0245	0.516	0.00228
CD630_15350	sseA	3279.22	7306.7	7752.43	1.591	3.6e-23	1.709	1.46e-26
CD630_15360		8893.16	5148.09	4930.27	-1.031	3.89e-07	-1.123	2.61e-08
CD630_15370	aspB1	9907.23	5389.01	5273.15	-1.135	9.11e-08	-1.193	1.65e-08
CD630_15380		1965.73	1339.83	1540.89	-0.664	0.0322	-0.392	0.211
CD630_15390		16.594	18.438	19.097	0.135	0.805	0.247	0.674
CD630_15400		23.86	17.476	19.804	-0.793	0.0467	-0.418	0.268
CD630_15410		2913.15	1521.63	1401.33	-1.227	3.52e-11	-1.411	1.82e-14
CD630_15420		7452.97	7616.11	7824.04	0.068	0.857	0.101	0.784
CD630_15430		19.442	21.051	19.796	0.205	0.682	0.043	0.919
CD630_15431		1204.67	2310.19	2611.63	1.102	0.000582	1.339	2.88e-05
CD630_15450		855.569	435.588	479.203	-1.018	0.0179	-0.85	0.0448
CD630_15460		392.001	332.579	357.888	-0.227	0.665	-0.171	0.737
CD630_15461		874.623	648.621	808.136	-0.329	0.658	0.145	0.932
CD630_15470	hisZ	559.559	249.992	264.181	-1.548	4.51e-12	-1.429	1.35e-10
CD630_15480	hisG	575.507	334.705	309.057	-1.005	0.000114	-1.19	3.81e-06
CD630_15490	hisC	1132.8	590.005	613.527	-1.215	2.2e-06	-1.132	9.49e-06
CD630_15500	hisB	418.636	238.594	226.302	-1.009	0.000707	-1.129	0.000135
CD630_15510	hisH	594.601	369.678	353.066	-0.878	0.00321	-0.966	0.00109
CD630_15520	hisA	817.199	562.859	520.708	-0.676	0.0295	-0.823	0.00686
CD630_15530	hisF	1191.82	766.695	752.953	-0.798	0.00905	-0.852	0.00501
CD630_15540	hisI	1087.82	539.047	550.433	-1.322	4.28e-09	-1.265	1.65e-08
CD630_15550		935.089	546.779	581.096	-1.003	2.54e-05	-0.865	0.000284
CD630_15560		1105.31	1649.87	1592.7	0.757	0.00333	0.706	0.00609
CD630_15570		3586.07	4371.93	4293.46	0.377	0.0564	0.346	0.0786
CD630_15580	csfV	845.496	878.836	891.583	0.072	0.787	0.111	0.66
CD630_15590	rsiV	1360.2	1454.55	1468.87	0.128	0.622	0.157	0.526
CD630_15600		1125.68	1161.17	1224.22	0.06	0.766	0.168	0.319
CD630_15610		1946.85	2298.64	2240	0.328	0.0356	0.277	0.0763
CD630_15620		1060.21	1130.6	1204.75	0.127	0.518	0.259	0.134
CD630_15640		12.655	10.569	11.73	-0.539	0.327	-0.161	0.716
CD630_15650	ilvC	75.967	56.719	62.173	-0.617	0.0316	-0.41	0.149
CD630_15660	ilvB	81.142	52.152	55.463	-0.838	0.0185	-0.707	0.0437
CD630_15670	cotG	3.343	4.002	3.684	0.724	0.189	0.251	0.477
CD630_15680		147.288	122.549	115.892	-0.363	0.289	-0.477	0.147
CD630_15690		1694.41	1260.31	1374.77	-0.454	0.383	-0.232	0.629
CD630_15700		854.017	1475.31	1542.79	1.06	9.75e-07	1.146	1.01e-07
CD630_15710	tlpA	15.596	16.883	16.872	0.196	0.702	0.216	0.668
CD630_15720	tlpB4	2392.43	2073.3	2188.21	-0.253	0.488	-0.172	0.637
CD630_15730		319.873	325.334	354.876	0.035	0.904	0.218	0.382
CD630_15740		645.415	557.298	608.586	-0.237	0.596	-0.043	0.912
CD630_15750		5.862	7.371	7.208	0.725	0.134	0.654	0.16
CD630_15760		818.419	1087.37	1197.83	0.519	0.0926	0.715	0.0172
CD630_15770	pgm	3131.36	4060.06	4370.21	0.486	0.0473	0.641	0.00653
CD630_15780		69.977	45.542	51.272	-0.9	0.00369	-0.626	0.0402
CD630_15790		2257.7	3110.68	2743.52	0.546	0.195	0.343	0.403
CD630_15800	hom2	61.354	43.923	43.476	-0.715	0.0177	-0.74	0.0121
CD630_15810		2542.01	2112.84	5307.09	-0.503	0.61	1.363	0.0118
CD630_15820	hisD	955.807	1221.76	1317.66	0.458	0.0486	0.617	0.00565
CD630_15830		302.551	302.218	338.885	0.022	0.944	0.235	0.495
CD630_15831		2115.1	1586.95	1735.31	-0.392	0.493	-0.15	0.761
CD630_15840		140.73	168.558	211.33	0.228	0.578	0.665	0.104
CD630_15850		49.16	60.264	64.555	0.235	0.629	0.4	0.415
CD630_15860		40.76	31.173	37.926	-0.644	0.183	-0.209	0.625
CD630_15870		20.279	13.531	13.935	-0.793	0.113	-0.783	0.118
CD630_15880		11.426	8.55	8.75	-0.695	0.188	-0.544	0.281
CD630_15890		33.969	31.652	32.476	-0.144	0.786	-0.138	0.796
CD630_15900		3297.88	7491.39	8430.18	1.563	1.29e-11	1.796	6.74e-15
CD630_15910	kdpA	15.341	19.062	16.749	0.591	0.171	0.205	0.613
CD630_15920	kdpB	31.298	37.966	43.429	0.449	0.165	0.772	0.0105
CD630_15930	kdpC	50.965	63.76	75.755	0.393	0.348	0.808	0.0596
CD630_15940	cysK	4569.43	6976.66	10808.4	0.284	------	1.454	------
CD630_15950	cysE	1936.02	2715.9	4143.02	0.234	------	1.359	------
CD630_15951		63.578	60.888	86.369	-0.191	0.984	0.896	0.166
CD630_15960	map2	1279.08	1536.71	1575.03	0.358	0.252	0.403	0.183
CD630_15970		83.704	114.428	121.356	0.646	0.0213	0.776	0.00445
CD630_15980		65.733	47.211	56.992	-0.62	0.132	-0.246	0.538
CD630_15990	thiD	78.202	68.057	75.466	-0.255	0.636	-0.003	0.969
CD630_16000	thiM	76.042	71.109	65.812	-0.089	0.857	-0.254	0.627
CD630_16010	thiE	49.952	32.87	31.841	-0.777	0.0602	-0.875	0.0336
CD630_16020		907.502	754.583	743.3	-0.263	0.537	-0.333	0.42
CD630_16030		45.378	79.036	74.783	1.08	0.00133	1.014	0.0025
CD630_16040		31.947	37.763	37.648	0.4	0.327	0.381	0.337
CD630_16050		17.058	17.891	17.591	0.112	0.84	0.077	0.882
CD630_16060		98.618	190.097	200.848	1.237	8.89e-05	1.332	2.25e-05
CD630_16070		203.399	368.36	350.497	1.118	0.000132	1.022	0.000455
CD630_16080		18.739	30.691	32.131	1.2	0.000759	1.294	0.000265
CD630_16090		342.192	553.21	534.711	0.919	0.00155	0.828	0.0044
CD630_16100		29.849	40.381	41.047	0.678	0.0943	0.678	0.0902
CD630_16110		164.258	206.997	200.629	0.378	0.326	0.332	0.379
CD630_16120		1156.49	1387.03	1053.39	0.486	0.344	-0.21	0.784
CD630_16130	cotA	229.633	213.986	358.545	-0.156	0.871	0.791	0.0667
CD630_16140		1019.35	1312.47	1359.95	0.507	0.000844	0.578	9.37e-05
CD630_16150		1144.7	1106.95	1164	-0.065	0.809	0.037	0.897
CD630_16160		812.387	1857.32	1500.87	1.348	0.000111	1	0.00372
CD630_16170		387.8	339.857	339.534	-0.244	0.408	-0.251	0.378
CD630_16180		779.978	655.602	634.881	-0.335	0.16	-0.39	0.0886
CD630_16190		214.145	141.552	135.047	-0.808	0.000524	-0.91	6.91e-05
CD630_16200		317.647	256.699	243.338	-0.42	0.0315	-0.535	0.00435
CD630_16210		581.03	466.671	471.15	-0.402	0.205	-0.381	0.219
CD630_16220		464.478	687.389	686.032	0.758	0.00122	0.768	0.000943
CD630_16230		2442.18	2000.84	1987.87	-0.376	0.239	-0.402	0.193
CD630_16240	vanR	708.945	718.986	736.243	0.028	0.923	0.082	0.763
CD630_16250	vanS	736.215	727.458	773.095	-0.02	0.947	0.104	0.665
CD630_16260	vanG	23.331	25.467	28.233	0.211	0.608	0.477	0.214
CD630_16270	vanY	24.927	28.809	25.983	0.357	0.381	0.093	0.813
CD630_16280	vanTG	212.549	171.677	179.994	-0.432	0.0663	-0.337	0.153
CD630_16290		740.556	978.545	1092.4	0.455	0.271	0.696	0.0913
CD630_16300		209.25	211.137	243.426	-0.016	0.986	0.304	0.57
CD630_16310	sodA	3.128	2.925	2.973	-0.269	0.663	-0.163	0.762
CD630_16320	asnB1	311.286	344.865	369.952	0.203	0.31	0.35	0.0525
CD630_16330		717.827	666.456	819.232	-0.15	0.737	0.223	0.58
CD630_16340	terD	4262.16	7115.08	7196.75	0.944	0.000178	0.975	9.33e-05
CD630_16350	terD1	4432.76	6745.72	6950.04	0.788	0.0044	0.839	0.00227
CD630_16360	terD2	2798.49	3158.68	3173.69	0.248	0.59	0.265	0.556
CD630_16370		17428.3	20032.1	19977.6	0.263	0.477	0.28	0.433
CD630_16380		5427.89	4104.08	4388.51	-0.52	0.0285	-0.398	0.0961
CD630_16390		7234.8	6065.65	6367.54	-0.341	0.119	-0.24	0.282
CD630_16400		1401.91	1380.39	1388.01	-0.047	0.891	-0.036	0.917
CD630_16410		700.99	567.484	572.191	-0.412	0.0572	-0.396	0.0638
CD630_16420		1322.61	1034.94	1023.51	-0.475	0.0497	-0.503	0.0334
CD630_16430		563.698	317.11	328.15	-1.125	4.03e-09	-1.052	2.96e-08
CD630_16440		1968.17	1561.12	1596.07	-0.375	0.305	-0.33	0.358
CD630_16450		867.823	490.5	527.983	-1.096	8.09e-08	-0.941	3.88e-06
CD630_16460		1156.07	677.195	694.235	-1.068	2.02e-12	-1.013	2.11e-11
CD630_16470		2.515	2.591	2.426	0.214	0.846	-0.26	0.798
CD630_16480		1.471	1.452	1.553	-0.193	0.906	0.367	0.683
CD630_16490		3.793	4.351	3.926	0.457	0.475	0.016	0.829
CD630_16500		12.84	13.068	11.982	0.087	0.92	-0.23	0.708
CD630_16510		502.634	272.867	312.503	-1.018	0.00354	-0.749	0.031
CD630_16520		4230.18	8892.59	9349.38	1.391	1.51e-10	1.496	4.68e-12
CD630_16530		472.434	770.935	836.15	0.92	0.000631	1.094	3.77e-05
CD630_16540	lplA	1171.04	1281.65	1307.94	0.168	0.658	0.22	0.55
CD630_16550		1377.11	892.828	855.597	-0.775	0.00175	-0.881	0.000307
CD630_16560		48.824	56.009	54.201	0.302	0.475	0.24	0.566
CD630_16570	gcvTPA	3735.89	3040.1	3367.15	-0.292	0.6	-0.195	0.71
CD630_16580	gcvPB	2711.74	2368.7	2630.62	-0.217	0.696	-0.091	0.856
CD630_16590		816.911	822.113	895.556	0.002	0.984	0.154	0.688
CD630_16600		417.997	109.44	114.64	-1.854	2.41e-05	-1.697	0.000131
CD630_16601	tlpA1	31.945	36.82	35.134	0.274	0.563	0.18	0.693
CD630_16610	tlpB5	1947.77	1423.81	1523.28	-0.534	0.136	-0.424	0.23
CD630_16620		402.487	346.5	378.482	-0.292	0.345	-0.115	0.723
CD630_16630	guaD	860.259	855.054	804.055	-0.019	0.941	-0.143	0.534
CD630_16631		0.637	0.642	0.639	0.037	------	-0.011	------
CD630_16632		1.488	1.495	1.541	-0.034	0.972	0.183	0.818
CD630_16640		301.135	215.501	224.461	-0.615	0.0279	-0.545	0.0495
CD630_16650	cysM	370.501	415.774	390.105	0.182	0.644	0.045	0.907
CD630_16660		145.612	93.464	105.507	-0.639	0.18	-0.433	0.343
CD630_16670		701.933	306.532	326.528	-1.391	3.51e-05	-1.262	0.000166
CD630_16671		334.252	291.938	411.56	-0.197	0.816	0.452	0.435
CD630_16680		23.149	17.731	16.395	-0.647	0.092	-0.895	0.0196
CD630_16690		48.249	33.196	31.416	-0.754	0.0267	-0.936	0.00533
CD630_16700		8.867	7.951	7.92	-0.309	0.569	-0.352	0.516
CD630_16710		115.313	137.641	147.794	0.36	0.218	0.514	0.0619
CD630_16720		128.594	123.468	130.957	-0.094	0.778	0.03	0.938
CD630_16730		63.728	55.068	63.474	-0.303	0.429	0.024	0.984
CD630_16731		0.351	0.363	0.357	0.163	------	-0.002	------
CD630_16740		1096.3	1447.77	1641.77	0.556	0.00138	0.798	1.74e-06
CD630_16750		754.221	586.292	669.214	-0.281	0.643	-0.046	0.907
CD630_16760	pcp	160.142	252.483	281.856	0.858	0.00495	1.05	0.000497
CD630_16770		37.98	61.255	66.024	1.046	0.000298	1.22	1.74e-05
CD630_16780		2.618	2.522	2.797	-0.315	0.752	0.391	0.684
CD630_16781		2.35	2.338	2.462	-0.109	0.941	0.184	0.853
CD630_16790		140.328	138.37	122.898	0.049	0.961	-0.193	0.747
CD630_16800		107.869	126.487	117.398	0.363	0.344	0.166	0.667
CD630_16810		234.629	318.42	280.07	0.574	0.134	0.322	0.394
CD630_16820	iunH	10838.6	4924.73	4247.95	-1.308	1.19e-05	-1.597	9.37e-08
CD630_16830		4697.89	2063.38	1806.43	-1.394	1.66e-06	-1.645	1.65e-08
CD630_16840		8617.57	3120.95	2897.34	-1.9	5.52e-24	-2.06	5.73e-28
CD630_16850		1652.01	1567.68	1754.89	-0.086	0.907	0.169	0.784
CD630_16860		4754.17	4801.23	5085.65	0.041	0.93	0.155	0.776
CD630_16870		2590.68	2739.35	2745.1	0.111	0.704	0.125	0.66
CD630_16880		1898.07	2179.75	2261.35	0.273	0.197	0.347	0.0846
CD630_16890		2035.97	2144.26	2295.69	0.103	0.549	0.239	0.102
CD630_16900	trxA	938.641	964.116	912.258	0.047	0.922	-0.044	0.929
CD630_16910	trxB	2425.61	2354.87	2219.94	-0.047	0.895	-0.168	0.614
CD630_16920		794.331	505.691	552.497	-0.847	0.00112	-0.637	0.0153
CD630_16930		847.578	612.215	668.794	-0.615	0.0181	-0.404	0.127
CD630_16940		608.735	497.909	589.183	-0.31	0.44	-0.02	0.942
CD630_16950		738.209	1170.57	1370.74	0.848	0.00032	1.166	4.41e-07
CD630_16960		862.939	666.74	774.516	-0.499	0.0867	-0.207	0.503
CD630_16970	ribH	83.761	173.788	182.166	1.408	2.99e-06	1.461	1.19e-06
CD630_16980	ribBA	314.608	803.414	766.22	1.643	1.4e-07	1.567	4.81e-07
CD630_16990	ribE	143.926	330.031	333.135	1.488	7.92e-06	1.499	6.7e-06
CD630_17000	ribD	571.523	1165.27	1246.41	1.361	1.97e-08	1.482	8.41e-10
CD630_17010	recQ	1195.33	1189.43	1194.53	-0.006	0.981	-0.002	0.992
CD630_17020	thiC	168.805	109.727	116.669	-0.819	0.0222	-0.684	0.0534
CD630_17021	thiS	27.38	17.741	19.461	-1.06	0.00472	-0.788	0.0284
CD630_17030	thiF	55.602	33.431	36.116	-0.969	0.0179	-0.711	0.0741
CD630_17040	thiG	18.213	15.034	13.602	-0.46	0.254	-0.811	0.0454
CD630_17050	thiH	58.898	46.188	50.019	-0.533	0.0855	-0.324	0.292
CD630_17060	thiE2	23.802	15.391	16.734	-1.06	0.00995	-0.782	0.0474
CD630_17070		8.078	8.205	8.907	0.024	0.93	0.291	0.65
CD630_17080		5905.48	9754.2	11484.4	0.822	0.0214	1.12	0.00178
CD630_17090	mobA	3036.84	4264.52	4929.11	0.629	0.00776	0.918	5.56e-05
CD630_17100		2041.31	2731.97	3086.29	0.491	0.143	0.729	0.0247
CD630_17110		6443.32	5645.97	6206.31	-0.204	0.767	0.057	0.974
CD630_17120	moaB	1107.48	995.6	987.005	-0.213	0.137	-0.229	0.097
CD630_17130	moaA	1486.1	1393.04	1362.41	-0.135	0.551	-0.18	0.394
CD630_17140	moaC	604.068	493.018	472.931	-0.404	0.0148	-0.486	0.00243
CD630_17150		573.244	313.133	303.233	-1.133	3.62e-06	-1.193	9.13e-07
CD630_17151		451.202	389.724	462.238	-0.195	0.869	0.341	0.683
CD630_17160		2554.32	1070.09	1059.93	-1.649	6.72e-20	-1.673	1.66e-20
CD630_17170		2663.78	1553.32	1579.69	-1.053	5.75e-13	-1.02	2.5e-12
CD630_17180		4023.47	2520.19	2414.47	-0.849	0.000216	-0.959	2.22e-05
CD630_17190	tlpB6	5698.5	3509.42	3622.46	-0.847	0.00795	-0.803	0.0116
CD630_17210		1053.1	1387.58	1520.17	0.454	0.257	0.669	0.0909
CD630_17220		2968.59	2644.7	2877.35	-0.252	0.694	-0.032	0.926
CD630_17230		1305.9	2788.1	2984.41	1.102	0.00428	1.299	0.000947
CD630_17240		40.546	85.808	106.055	1.538	1.23e-06	1.943	1.3e-09
CD630_17250		63.534	99.183	109.981	0.94	6.75e-05	1.164	3.95e-07
CD630_17260		19.92	20.573	20.818	0.048	0.922	0.182	0.784
CD630_17270		325.788	521.471	680.439	0.854	0.00581	1.376	7.27e-06
CD630_17280		331.527	537.808	649.614	0.9	0.000764	1.29	9.09e-07
CD630_17281		313.508	149.746	171.228	-0.866	0.0895	-0.485	0.299
CD630_17290		204.601	94.444	96.953	-1.457	5.27e-06	-1.418	8.35e-06
CD630_17291		1	1	1	------	------	------	------
CD630_17292		16.054	12.469	12.582	-0.374	0.535	-0.159	0.73
CD630_17300		4854.93	4208.47	4243.82	-0.29	0.201	-0.273	0.219
CD630_17310		781.151	681.41	680.937	-0.27	0.173	-0.266	0.168
CD630_17320		442.118	397.073	378.799	-0.198	0.504	-0.286	0.3
CD630_17330	hemE	495.612	431.332	397.894	-0.23	0.539	-0.389	0.273
CD630_17340		416.376	287.702	302.302	-0.703	0.00796	-0.603	0.0225
CD630_17350		135.904	138.564	145.081	0.04	0.916	0.136	0.71
CD630_17360		157.91	171.497	156.608	0.144	0.751	0.001	0.986
CD630_17370		163.611	176.421	177.415	0.167	0.631	0.176	0.602
CD630_17380		679.164	740.928	821.655	0.175	0.61	0.381	0.222
CD630_17390		516.815	647.766	701.935	0.422	0.191	0.584	0.0593
CD630_17400		14.218	15.556	14.042	0.268	0.61	-0.061	0.953
CD630_17410		17.094	22.552	21.257	0.665	0.112	0.543	0.182
CD630_17430		159.407	122.106	147.197	-0.418	0.368	-0.065	0.86
CD630_17440		139.398	108.335	109.729	-0.446	0.187	-0.451	0.171
CD630_17450		546.01	424.471	455.281	-0.416	0.343	-0.241	0.579
CD630_17451	feoA3	138.345	92.404	92.863	-0.604	0.2	-0.633	0.176
CD630_17452		10.327	9.401	9.079	-0.109	0.822	-0.36	0.567
CD630_17460	gltC	4.949	5.602	5.368	0.442	0.435	0.26	0.6
CD630_17470	add	829.204	1246.99	1264.59	0.81	6.54e-08	0.839	1.6e-08
CD630_17480		601.341	886.824	881.821	0.741	0.00139	0.741	0.00132
CD630_17490		14724.1	16121.5	16250	0.189	0.665	0.184	0.667
CD630_17500		7145.04	7682.02	7307.96	0.149	0.764	0.039	0.931
CD630_17510	cwp13	2880.3	2539.92	2593.83	-0.221	0.474	-0.171	0.58
CD630_17511		106.766	41.507	44.109	-1.324	0.00274	-1.158	0.00831
CD630_17520		710.954	530.506	555.588	-0.371	0.49	-0.264	0.608
CD630_17530		65.401	59.42	55.724	-0.117	0.79	-0.321	0.458
CD630_17540		14.316	13.659	14.683	-0.141	0.826	0.074	0.927
CD630_17550		18.632	21.067	20.735	0.351	0.473	0.248	0.6
CD630_17551		410.288	340.303	307.543	-0.361	0.0956	-0.564	0.00577
CD630_17560	def1	257.147	206.14	193.967	-0.434	0.0387	-0.571	0.00452
CD630_17570		51.247	29.728	32.184	-0.982	0.013	-0.893	0.0215
CD630_17580		459.752	381.109	356.684	-0.286	0.412	-0.471	0.154
CD630_17590		159.172	137.255	139.142	-0.29	0.422	-0.236	0.51
CD630_17591		61.664	80.168	91.476	0.429	0.336	0.687	0.133
CD630_17600		206.173	331.888	354.901	0.889	0.000638	1.031	5.81e-05
CD630_17610		286.373	502.658	503.052	1.085	1.52e-06	1.089	1.19e-06
CD630_17620		17124.5	19775.3	19757.8	0.219	0.61	0.258	0.541
CD630_17630		110.463	114.376	104.494	0.042	0.962	-0.118	0.856
CD630_17640		4665.4	4075.27	4153.89	-0.255	0.317	-0.203	0.426
CD630_17650		2985.03	2543.7	2489.12	-0.304	0.204	-0.34	0.141
CD630_17660		50.721	49.256	51.714	-0.011	0.987	0.067	0.907
CD630_17670	gapB	51.125	58.647	53.745	0.281	0.598	0.088	0.851
CD630_17671		305.513	366.357	348.179	0.33	0.222	0.232	0.394
CD630_17680		8454.9	11279.9	9838.91	0.557	0.00224	0.289	0.135
CD630_17690		6246.09	4879.91	5051.98	-0.491	0.00173	-0.421	0.0077
CD630_17700	ogt2	540.339	569.3	582.134	0.098	0.806	0.189	0.615
CD630_17710		2290.22	2114.55	2153.28	-0.039	0.955	0.016	0.986
CD630_17720		293.405	236.518	301.099	-0.34	0.593	0.174	0.851
CD630_17730		923.526	1252.28	1308.47	0.595	0.0153	0.676	0.0049
CD630_17740		331.617	220.122	214.115	-0.809	0.000243	-0.866	6.61e-05
CD630_17750		194.821	155.352	162.565	-0.455	0.0282	-0.367	0.0752
CD630_17760		179.399	142.09	155.983	-0.457	0.0747	-0.264	0.314
CD630_17770		1010.28	959.839	1083.12	-0.113	0.899	0.178	0.814
CD630_17780		970.844	1918.29	2220.8	1.289	6.31e-08	1.59	1.95e-11
CD630_17790		837.716	1446.99	1565.16	1.06	4.65e-07	1.209	6.98e-09
CD630_17800		1502.17	1887.72	1939.14	0.433	0.185	0.483	0.129
CD630_17810		2468.63	3024.14	3120.91	0.39	0.169	0.468	0.0871
CD630_17820		3819.89	28649.8	26043.7	3.812	0	3.667	0
CD630_17830		3699.8	4321.89	4350.48	0.299	0.243	0.326	0.187
CD630_17840	truA2	1503.62	1618.04	1670.55	0.145	0.451	0.214	0.222
CD630_17850	argG	1614.55	1115.45	1018.98	-0.629	0.0302	-0.817	0.00395
CD630_17860		66.176	115.848	117.565	1.109	5.66e-05	1.153	2.37e-05
CD630_17870		290.928	344.756	378.708	0.345	0.154	0.529	0.0192
CD630_17880		6.783	8.049	8.65	0.498	0.274	0.799	0.104
CD630_17890		11.703	14.585	15.233	0.589	0.181	0.73	0.0964
CD630_17900		148.592	182.969	239.223	0.316	0.371	0.885	0.0088
CD630_17910		81.062	96.502	112.26	0.312	0.368	0.633	0.0509
CD630_17920		1381.11	2458.52	2673.89	1.132	1.79e-11	1.298	7.52e-15
CD630_17930		58.449	58.325	55.818	-0.017	0.984	0.043	0.954
CD630_17940		43.084	43.402	37.589	0.046	0.967	-0.278	0.598
CD630_17950		17.239	17.977	19.456	0.071	0.871	0.351	0.486
CD630_17960		299.278	278.485	340.134	-0.151	0.871	0.421	0.461
CD630_17970		645.028	646.459	785.498	-0.076	0.984	0.533	0.344
CD630_17980		2648.07	4876.51	4663.73	1.199	5.17e-11	1.106	1.41e-09
CD630_17990	terD3	1266.39	2073.89	2051.18	0.937	5.22e-06	0.919	7.09e-06
CD630_18000	terD4	2135.16	2859.55	2979.69	0.58	0.0014	0.657	0.000224
CD630_18010		547.798	493.52	501.342	-0.21	0.348	-0.176	0.428
CD630_18020		233.337	307.538	313.098	0.515	0.0782	0.541	0.059
CD630_18030	cwp23	881.097	650.919	661.925	-0.538	0.107	-0.492	0.135
CD630_18040	scrR	1272.95	1704.5	1768.52	0.571	0.00238	0.64	0.000516
CD630_18050	scrB	145.785	194.518	188.233	0.584	0.00561	0.516	0.0143
CD630_18060	scrK	255.398	203.094	188.4	-0.433	0.151	-0.582	0.0444
CD630_18070		531.342	1221.65	1668.48	1.489	1.67e-07	2.072	5.85e-13
CD630_18080		397.902	480.83	547.826	0.377	0.0608	0.646	0.000528
CD630_18090		478.945	608.761	623.861	0.439	0.172	0.518	0.0963
CD630_18100		3733.13	2894.11	3131.85	-0.478	0.211	-0.308	0.42
CD630_18110		84.544	42.9	47.836	-1.087	0.00963	-0.867	0.0353
CD630_18120		69.553	25.313	23.949	-2.08	2.15e-11	-2.275	3.85e-13
CD630_18130		391.248	613.353	706.17	0.756	0.0196	1.027	0.00132
CD630_18140		922.055	1206.25	1193.62	0.498	0.139	0.469	0.156
CD630_18150		1473.24	1729.21	1740.9	0.306	0.345	0.329	0.294
CD630_18160	cmk	944.184	1042.61	1041.43	0.201	0.57	0.209	0.544
CD630_18170		623.223	720.355	683.013	0.28	0.501	0.212	0.606
CD630_18180	ispH	1488.06	1732.27	1698.99	0.297	0.369	0.273	0.399
CD630_18190		607.213	492.078	510.021	-0.403	0.104	-0.338	0.171
CD630_18200	ade	590.388	685.653	680.99	0.297	0.0825	0.284	0.0915
CD630_18210	tlpB7	2469.34	2073.99	2252.03	-0.313	0.385	-0.176	0.629
CD630_18220	bcp	279.499	247.015	226.529	-0.193	0.63	-0.347	0.359
CD630_18230		152.897	127.339	119.431	-0.361	0.258	-0.492	0.108
CD630_18240		1583.25	2207.79	2354.89	0.608	0.0467	0.757	0.0113
CD630_18250	metY	983.667	3592.63	4227.33	2.498	8.67e-27	2.804	4.11e-33
CD630_18260	metA	1095.01	4006.78	4572.18	2.595	1.27e-43	2.85	0
CD630_18270		908.555	1277.54	1406.27	0.65	0.00804	0.843	0.000414
CD630_18280	ftsH1	2694.69	3515.02	3789.84	0.515	0.0135	0.663	0.00098
CD630_18290	kdpD	1885.51	1968.27	2145.51	0.08	0.666	0.255	0.0971
CD630_18300	kdpE	859.333	972.204	931.948	0.241	0.233	0.152	0.466
CD630_18310		452.13	403.153	461.376	-0.18	0.727	0.095	0.878
CD630_18311		2648.57	3870.66	3442.47	0.597	0.149	0.455	0.261
CD630_18320	aroF1	1899.63	2318.1	2341.21	0.381	0.279	0.403	0.239
CD630_18330	aroB	1282.4	1472.58	1509.02	0.27	0.479	0.307	0.405
CD630_18340	aroA	1980.8	2593.28	2563.56	0.498	0.136	0.481	0.142
CD630_18350	aroC	1596.03	2131	2047.24	0.537	0.143	0.447	0.215
CD630_18360	pheA	1725.45	2267.15	2256.64	0.507	0.0655	0.514	0.0575
CD630_18370	aroE1	702.151	880.41	854.824	0.429	0.157	0.378	0.205
CD630_18380	aroK	566.124	673.579	666.367	0.338	0.0898	0.317	0.108
CD630_18390	tyrC	1016.88	1095.55	1106.54	0.15	0.373	0.171	0.287
CD630_18400		801.755	851.498	969.855	0.107	0.683	0.362	0.109
CD630_18410		4015.42	4005.01	4371.56	-0.004	0.987	0.171	0.247
CD630_18420		1178.09	1103.76	1279.63	-0.043	0.964	0.212	0.695
CD630_18430		2.39	2.239	2.477	-0.387	0.639	0.314	0.816
CD630_18440		453.756	483.346	805.057	0.19	------	0.88	------
CD630_18441		288.846	254.806	245.583	-0.201	0.642	-0.244	0.565
CD630_18450		162.492	141.231	136.552	-0.241	0.569	-0.321	0.428
CD630_18460		1469.28	1443.56	1327.69	-0.028	0.912	-0.197	0.351
CD630_18470		82.047	53.153	43.751	-0.873	0.00258	-1.344	3.7e-06
CD630_18480		35.295	26.283	23.923	-0.638	0.0839	-0.913	0.0131
CD630_18490		55.129	23.551	22.944	-1.346	0.00228	-1.325	0.00294
CD630_18500		1098.15	2304.52	2713.55	1.411	4.31e-10	1.721	1.94e-14
CD630_18510		17.253	14.302	12.322	-0.392	0.363	-0.881	0.0505
CD630_18520		6.372	5.168	5.087	-0.565	0.264	-0.72	0.17
CD630_18530		13.893	10.777	10.066	-0.658	0.14	-0.908	0.0446
CD630_18540		17.424	13.767	12.405	-0.427	0.366	-0.8	0.111
CD630_18550		7.813	6.323	6.873	-0.728	0.168	-0.348	0.448
CD630_18560		50.419	34.507	30.886	-0.728	0.0461	-1.043	0.00429
CD630_18570		40.164	21.464	22.747	-1.251	0.00117	-1.179	0.00198
CD630_18571		2.842	2.508	2.391	-0.397	0.398	-0.81	0.155
CD630_18580		29.546	16.905	16.695	-0.986	0.0319	-1.008	0.0283
CD630_18590		42.476	37.387	40.178	-0.32	0.468	-0.147	0.73
CD630_18591		452.427	619.123	560.665	0.617	0.00239	0.417	0.0459
CD630_18600		856.571	1168.33	1145.56	0.599	0.00745	0.561	0.0118
CD630_18610		682.252	859.73	842.466	0.459	0.00308	0.419	0.00688
CD630_18620		382.425	323.817	346.028	-0.326	0.269	-0.194	0.526
CD630_18630		14.682	12.627	11.855	-0.389	0.401	-0.622	0.182
CD630_18640		1183.65	1298.1	1433.97	0.147	0.73	0.423	0.316
CD630_18650		4877.71	6304.58	6505.98	0.481	0.0248	0.552	0.00813
CD630_18660		2872.98	3217.68	3359.33	0.202	0.488	0.297	0.274
CD630_18670		1788.17	1780.94	1851.77	0.015	0.971	0.063	0.899
CD630_18680		3179.63	3125.49	3219.87	-0.044	0.885	0.02	0.951
CD630_18690		195.964	263.791	260.537	0.492	0.23	0.472	0.239
CD630_18700		166.536	311.936	314.433	1.105	0.000186	1.133	0.000113
CD630_18710		1439.33	1350.34	1404.38	-0.105	0.758	-0.03	0.931
CD630_18711		29.069	26.339	24.039	-0.19	0.673	-0.434	0.335
CD630_18720		280.39	220.656	218.369	-0.385	0.338	-0.371	0.344
CD630_18730	vexP1	507.976	367.478	386.88	-0.586	0.0493	-0.473	0.112
CD630_18740	vexP2	262.289	207.311	210.441	-0.444	0.174	-0.377	0.241
CD630_18750	vexP3	721.285	696.169	742.109	-0.072	0.82	0.058	0.855
CD630_18760	vncR	4740.1	3724.14	3996.16	-0.374	0.385	-0.238	0.578
CD630_18770	vncS	2722.28	2013.81	2451.13	-0.519	0.0995	-0.167	0.612
CD630_18780		104.346	83.632	98.78	-0.324	0.597	0.039	0.996
CD630_18781		2062.09	1592.69	1499.7	-0.464	0.0803	-0.604	0.0183
CD630_18782		85.267	49.856	55.548	-1.032	0.00395	-0.825	0.0195
CD630_18800		71.192	87.168	92.016	0.268	0.578	0.463	0.344
CD630_18820		52.463	39.657	42.463	-0.536	0.179	-0.423	0.277
CD630_18830		551.338	552.854	528.057	0.001	0.997	-0.085	0.799
CD630_18840		1.142	1.294	1.187	0.667	0.194	-0.021	0.571
CD630_18850		85.795	108.741	107.235	0.48	0.0916	0.476	0.0885
CD630_18860		73.782	69.626	87.454	-0.149	0.808	0.361	0.42
CD630_18870	csfU	34.37	69.343	75.192	1.407	5.57e-05	1.543	1.02e-05
CD630_18880	rsiU	32.359	70.312	72.019	1.644	7.75e-08	1.724	1.6e-08
[truncated: 1,932 more rows]

## Sheet: WalOFF
Table S1B: Transcript levels of C. difficile 630Δerm genes under Wal-OFF conditions
Note 1: Strains are UM554 (CRISPRi-neg) and UM555 (CRISPRi-walA-1) under no xylose and low xylose conditions.
Gene locus	Gene name	No-xyl CRISPRi-neg linear rlog reads	No-xyl CRISPRi-wal linear rlog reads	No-xyl log₂ fold change	No-xyl - adjusted P value	Low-xyl CRISPRi-neg linear rlog reads	Low-xyl CRISPRi-wal linear rlog reads	Low-xyl log₂ fold change	Low-xyl adjusted P value
CD630_00010	dnaA	1830.36	2340.19	0.454	0.0557	4869.21	5079.3	0.068	0.882
CD630_00020	dnaN	2391.82	2047.3	-0.278	0.29	4750	4582.83	-0.069	0.82
CD630_00030		434.239	430.498	-0.022	0.938	764.349	852.08	0.205	0.567
CD630_00040	recF	1217.52	1351.86	0.198	0.451	2595.93	2819.24	0.174	0.607
CD630_00050	gyrB	1690.59	2885.93	0.963	1.02e-05	4362.09	5545.85	0.403	0.287
CD630_00060	gyrA	3764.63	5468.52	0.682	0.000565	8308.22	10662.2	0.432	0.199
CD630_00070		773.563	541.674	-0.632	0.0268	521.804	569.429	0.179	0.641
CD630_00080		270.912	192.318	-0.657	0.005	253.436	265.86	0.099	0.793
CD630_00090	rsbV	490.915	376.988	-0.48	0.0809	527.884	553.449	0.088	0.82
CD630_00100	rsbW	1102.54	867.175	-0.436	0.0427	1304.69	1296.23	-0.027	0.961
CD630_00110	sigB	1267.1	1039.09	-0.353	0.125	1405.98	1388.25	-0.027	0.942
CD630_00120		1825.88	1293.89	-0.611	0.0111	1693.25	1596.61	-0.129	0.756
CD630_00130		615.815	514.983	-0.331	0.136	758.526	760.317	0.004	0.995
CD630_00140	serS1	3849.95	4853.5	0.414	0.0513	6015.8	7310.6	0.397	0.0657
CD630_00150	tadA	5004.82	4008.07	-0.413	0.0863	6880.16	6770.01	-0.05	0.925
CD630_00160	dnaX	1163.5	1322.71	0.233	0.369	2816.58	2643.2	-0.103	0.816
CD630_00170		239.717	311.995	0.467	0.193	313.895	403.366	0.483	0.108
CD630_00180	recR	1796.19	2413.05	0.517	0.0437	3665.6	4119.29	0.225	0.411
CD630_00181		1176.71	1242.5	0.078	0.83	2629.91	2476.1	-0.2	0.724
CD630_00190		652.16	576.868	-0.232	0.308	1446.4	1141.19	-0.466	0.0542
CD630_00200		82.648	99.216	0.396	0.238	249.989	261.748	0.115	0.809
CD630_00210	pycA	3085.57	2406.02	-0.459	0.0211	7145.62	5449.62	-0.509	0.0611
CD630_00220	fusA1	10292.2	8307.96	-0.123	0.816	1431.15	1442.94	0.097	0.871
CD630_00230	ctsR	847.758	665.785	-0.436	0.0841	562.296	728.315	0.533	0.0245
CD630_00240	mcsA	837.302	724.782	-0.26	0.405	691.827	824.547	0.351	0.181
CD630_00250	mcsB	2028.15	1986.33	-0.037	0.896	1996.37	2251.83	0.216	0.542
CD630_00260	clpC	5884.24	5496.85	-0.119	0.639	4909.17	5469.31	0.215	0.463
CD630_00270	radA	2890.46	3367.14	0.281	0.225	2888.69	3237.93	0.235	0.335
CD630_00280	disA	2712.38	3650.51	0.546	0.0258	2154.94	3036.8	0.695	0.000355
CD630_00290		6763.41	6183.86	-0.156	0.507	9408.93	7678.48	-0.388	0.131
CD630_00300		1410.59	2191.91	0.805	3.54e-05	2806.5	2947.64	0.104	0.809
CD630_00310		57.172	45.434	-0.531	0.16	90.915	81.687	-0.266	0.568
CD630_00320		10.545	12.931	0.663	0.199	6.974	7.955	0.479	0.317
CD630_00330		25.792	31.574	0.522	0.219	16.369	19.913	0.64	0.157
CD630_00340		22.66	21.341	-0.155	0.764	25.33	25.198	-0.015	0.987
CD630_00350		196.272	435.868	1.461	7.51e-08	375.115	491.578	0.547	0.0453
CD630_00360	acoA	169.818	563.959	2.198	2.94e-19	315.074	507.188	0.941	0.000167
CD630_00370	acoB	164.038	560.893	2.288	6.6e-24	287.878	466.542	0.913	0.00127
CD630_00380	acoC	168.344	552.808	2.204	5.14e-22	354.773	525.243	0.72	0.0186
CD630_00390	acoL	342.183	1045.95	2.04	1.47e-21	661.859	1021.58	0.828	0.00114
CD630_00400		71.969	80.216	0.247	0.515	89.611	94.924	0.126	0.793
CD630_00410		6.326	6.26	-0.031	0.962	7.336	8.069	0.43	0.41
CD630_00420		55.413	44.575	-0.5	0.159	25.315	24.477	-0.125	0.843
CD630_00430		24.725	22.604	-0.18	0.727	10.427	11.535	0.36	0.512
CD630_00440		1.072	1.073	0.002	------	0.36	0.356	-0.039	------
CD630_00450		16.318	13.976	-0.477	0.356	7.562	7.898	0.147	0.817
CD630_00460		409.835	313.29	-0.482	0.117	439.066	439.098	-0.015	0.984
CD630_00470	ispD	266.018	289.28	0.165	0.555	898.293	726.446	-0.374	0.272
CD630_00480	ispF	187.544	234.877	0.433	0.0898	739.762	592.171	-0.41	0.222
CD630_00490	proS	11647.2	9222.93	-0.414	0.0809	53591.2	52618.5	0.001	1
CD630_00500	proS1	21977	17559.5	-0.405	0.0445	84391.7	69092.2	-0.327	0.42
CD630_00510	gltX	3128.66	3881.77	0.389	0.0546	5877.98	6931.31	0.334	0.115
CD630_00511		34.611	26.327	-0.6	0.186	17.73	17.884	0.011	0.992
CD630_00520	cysS	5408.36	6604.76	0.371	0.0998	5878.81	6780.01	0.289	0.23
CD630_00530	mrnC	2344.73	2432.26	0.068	0.782	2289.78	2645.63	0.288	0.284
CD630_00540	thyX	1292.75	1548.48	0.338	0.153	1874.61	2099.13	0.227	0.375
CD630_00550		1429.21	1882.16	0.5	0.0134	2418.31	2707.43	0.213	0.505
CD630_00560		946.162	1355.07	0.657	0.00215	1620.71	1865.74	0.26	0.427
CD630_00570	sigH	2057.09	3034.6	0.693	0.00164	2910.7	3201.91	0.169	0.664
CD630_00580	tuf1	20217.7	34886.9	0.974	0.000129	64650.1	82943.3	0.428	0.201
CD630_00581	rpmG	1346.57	2185.25	0.885	0.00461	5939.09	6344.81	0.141	0.775
CD630_00590	secE	1519.75	2640.75	1.003	0.00129	7153.1	7873.31	0.179	0.696
CD630_00600	nusG	2833.75	5167.76	1.072	0.000227	12270.9	14733.4	0.352	0.323
CD630_00610	rplK	1921.65	3494.34	1.067	0.000792	9659.48	10978.8	0.233	0.582
CD630_00620	rplA	6886.5	12852.7	1.105	0.000603	34139.3	39794.9	0.275	0.504
CD630_00630	rplJ	5687.47	10218	1.052	0.00184	27896.6	33779.7	0.362	0.291
CD630_00640	rplL	5023.67	6542.02	0.509	0.0884	14602.2	18840.3	0.483	0.129
CD630_00650		584.827	517.087	-0.234	0.345	684.729	601.943	-0.257	0.476
CD630_00660	rpoB	10752.7	18047.4	0.932	4.75e-05	29363.1	32903.1	0.206	0.647
CD630_00670	rpoC	12306.2	22164.8	1.044	1.62e-05	37420.1	45388.4	0.317	0.43
CD630_00680	rpsL	2744.93	6347.06	1.455	7.33e-07	12713.9	15669.2	0.359	0.366
CD630_00690	rpsG	4416.67	9848.38	1.394	1.83e-06	18881.4	24780.4	0.484	0.161
CD630_00700	fusA	15501.2	34870.9	1.408	1.72e-06	72273.9	94288.2	0.447	0.227
CD630_00710	tuf	20178.1	34923.8	0.98	0.000131	64973.8	83103.9	0.423	0.207
CD630_00720	rpsJ	3881.69	9786.87	1.585	4.9e-07	21966.5	24699.4	0.169	0.753
CD630_00730	rplC	4951.19	12736.2	1.635	2.02e-08	23666.1	29998.1	0.403	0.303
CD630_00740	rplD	4621.25	11931	1.644	9.69e-09	22217.8	28110.7	0.392	0.322
CD630_00750	rplW	3136.6	8240.55	1.656	4.67e-08	16031.4	20092.5	0.358	0.398
CD630_00760	rplB	6548.85	18087	1.756	2.63e-10	31003.9	42348.1	0.527	0.133
CD630_00770	rpsS	3336.89	9005.23	1.7	2.22e-08	17691.7	22645.1	0.398	0.324
CD630_00780	rplV	2361.14	6805.76	1.8	1.78e-09	12235	16697.9	0.491	0.198
CD630_00790	rpsC	6955.39	19443.5	1.78	1.91e-10	32030.2	46545.1	0.646	0.0434
CD630_00800	rplP	4498.48	12895.9	1.813	6.02e-10	23850.7	33664	0.566	0.109
CD630_00801	rpmC	1979.56	5543.91	1.758	7.71e-09	11062.2	14863	0.468	0.223
CD630_00810	rpsQ	2179.55	6521.21	1.863	9.91e-10	11631.1	17116.3	0.606	0.0965
CD630_00820	rplN	2674.93	7962.88	1.875	3.22e-10	14989.1	21365.2	0.548	0.147
CD630_00830	rplX	2241.11	6610.91	1.856	8.43e-10	12280.2	18051.8	0.615	0.0819
CD630_00840	rplE	3569.67	10573.2	1.889	3.22e-11	19055.4	28064.5	0.645	0.055
CD630_00841	rpsZ	742.165	2040.8	1.79	1.02e-10	3891.36	5711.02	0.67	0.0315
CD630_00850	rpsH	2407.34	7087.82	1.865	5.55e-10	13256.9	19535.6	0.643	0.0574
CD630_00860	rplF	6108.18	18013	1.858	1.07e-09	34845.7	51726	0.629	0.0757
CD630_00870	rplR	1710.16	4838.76	1.841	1.97e-12	7504.49	12340.1	0.92	0.000396
CD630_00880	rpsE	1691.09	4821.03	1.857	3.83e-13	7306.02	12497.4	1.002	4.48e-05
CD630_00881	rpmD	1557.64	4506.17	1.834	3.42e-09	8929.72	13446.2	0.666	0.0514
CD630_00890	rplO	2286.45	6169.35	1.741	9.43e-10	11917.6	18129.3	0.714	0.0234
CD630_00900	SecY	5363.3	14519.6	1.707	9.03e-08	33975.1	46459	0.493	0.189
CD630_00910	adk	3699.18	9828.45	1.693	9.03e-08	22774.7	32509.7	0.571	0.108
CD630_00920	map1	3659.29	9532.15	1.667	1.72e-07	21576.5	31052.1	0.591	0.0872
CD630_00930		1131.24	3105.19	1.725	8.07e-08	7374.71	10998.1	0.628	0.0784
CD630_00940	infA	667.929	1745	1.687	1.81e-07	4216.59	6050.85	0.592	0.0864
CD630_00941	rpmJ	470.852	1245.4	1.713	3.21e-08	2907.5	4142.77	0.558	0.124
CD630_00950	rpsM	3563.01	9078.92	1.624	7.19e-07	23658	32380.2	0.474	0.231
CD630_00960	rpsK	4516.47	12097.1	1.686	6.18e-07	30809.2	43575.5	0.488	0.238
CD630_00970	rpsD	5739.3	13948.7	1.552	1.38e-06	35407.9	50113.9	0.549	0.131
CD630_00980	rpoA	5106.04	11322.3	1.418	1.94e-06	23778.7	38064.9	0.878	0.000565
CD630_00990	rplQ	867.916	1671.15	1.179	0.000186	3206.77	5380.13	0.994	7.86e-05
CD630_01000	cbiO1	1509.09	1271.54	-0.314	0.134	2104.74	2102.89	0.008	0.989
CD630_01010	cbiO2	610.882	636.808	0.086	0.764	961.366	1049.5	0.176	0.627
CD630_01020	cbiQ	704.061	780.423	0.206	0.491	1275.19	1423.95	0.205	0.574
CD630_01030	truA1	579.14	657.528	0.245	0.46	1206.65	1342.44	0.207	0.568
CD630_01040	rplM	4746.09	6751.77	0.663	0.0172	17870.2	20174.1	0.255	0.496
CD630_01050	rpsI	5571.48	6759.03	0.378	0.195	15071.2	18703.9	0.421	0.206
CD630_01060	cwlD	58.279	60.668	0.149	0.739	269.916	366.891	0.575	0.146
CD630_01070	aspC	3882.49	2684.8	-0.67	0.000569	9411.55	8696.16	-0.149	0.63
CD630_01080	nrdD	5188.6	5248.07	0.029	0.918	5446.01	5662.11	0.107	0.817
CD630_01090	nrdG	921.519	1021.51	0.195	0.494	1109.65	1193.14	0.165	0.689
CD630_01100		1111.4	920.777	-0.335	0.248	1268.38	1226.97	-0.069	0.848
CD630_01110		1934.07	1664.62	-0.263	0.337	1743.32	1795.53	0.058	0.878
CD630_01111		1.303	1.327	0.103	------	2.137	2.078	-0.167	------
CD630_01120	ptb	29312.7	36754.7	0.416	0.0791	6771.36	11963.7	0.908	0.0192
CD630_01130	buk	27659.6	42951.6	0.795	0.000924	6167.41	11543.6	1.062	0.00343
CD630_01140		33593.5	55986.8	0.91	9.25e-05	7286.14	11483.8	0.822	0.0256
CD630_01150		21545.5	37855.7	0.993	1.43e-05	4444.07	6448.88	0.665	0.0832
CD630_01160		73297.6	131546	1.012	3.79e-05	16562.7	22251.8	0.527	0.181
CD630_01170		55591.2	98847	1.001	2.26e-05	12227.7	16360.5	0.543	0.158
CD630_01180		51433.4	80039.8	0.765	0.00129	10355.4	12052.9	0.308	0.477
CD630_01190	glmM	2542.67	2739.45	0.134	0.595	7647.5	5041.16	-0.648	0.0701
CD630_01200	glmS	3344.19	2883.39	-0.276	0.258	16580.3	10615.8	-0.696	0.0543
CD630_01210		146.639	163.226	0.222	0.466	534.009	470.868	-0.203	0.674
CD630_01220		637.991	438.215	-0.689	0.00865	1087.05	781.811	-0.617	0.0535
CD630_01230	murA	1444.48	1366.85	-0.104	0.664	3015.7	2150.64	-0.625	0.0223
CD630_01240	spoIID	460.981	504.586	0.173	0.535	1367.09	956.106	-0.636	0.0452
CD630_01250		439.951	400.112	-0.172	0.501	1133.12	832.762	-0.584	0.042
CD630_01260	spoIIID	7.945	6.082	-1.009	0.0709	5.535	5.749	0.177	------
CD630_01270	mreB1	1419.84	1613.02	0.231	0.356	2050.8	2052.5	0.002	0.999
CD630_01280	fabZ	689.714	758.835	0.172	0.571	919.476	1016.84	0.193	0.582
CD630_01290		13.556	12.795	-0.251	0.673	16.141	14.246	-0.457	0.362
CD630_01300	metK	1822.46	1690.99	-0.103	0.753	3102.36	2669.35	-0.233	0.607
CD630_01310		28.234	37.528	0.708	0.0897	10.682	12.22	0.475	0.348
CD630_01320		424.407	455.4	0.131	0.613	922.543	757.8	-0.358	0.264
CD630_01330		72.024	72.505	0.032	0.934	214.506	186.164	-0.31	0.296
CD630_01340		680.364	445.315	-0.788	0.000263	821.53	724.896	-0.255	0.448
CD630_01350		40.143	41.92	0.079	0.863	32.03	48.629	1.039	0.00673
CD630_01360		30.394	27.522	-0.247	0.617	14.754	19.247	0.76	0.088
CD630_01370		89.381	116.438	0.534	0.0924	75.135	125.582	1.006	0.00753
CD630_01380		38.202	41.91	0.212	0.608	39.795	58.522	0.859	0.0358
CD630_01390		126.741	144.191	0.274	0.446	95.173	147.665	0.869	0.0279
CD630_01400		72.595	70.709	-0.06	0.879	91.676	111.5	0.458	0.165
CD630_01410	cutC	61.428	57.222	-0.153	0.673	78.773	82.656	0.082	0.893
CD630_01420		68732.1	22371.9	-1.105	0.0378	10117.7	9724.85	0.021	0.982
CD630_01430	secA1	4347.59	5074.25	0.286	0.204	8577.71	8564.41	0.002	0.999
CD630_01440	prfB	1254.77	1533.7	0.365	0.17	2711.91	2785.67	0.056	0.883
CD630_01450		478.476	819.853	0.967	0.000555	1444.16	1675.57	0.266	0.538
CD630_01460		266.698	410.598	0.807	0.00519	756.287	928.537	0.384	0.252
CD630_01470		1493.01	1230.41	-0.268	0.466	1280.89	1135.4	-0.239	0.389
CD630_01480		566.99	415.719	-0.463	0.19	242.94	234.544	-0.044	0.94
CD630_01490		496.318	476.249	-0.075	0.815	577.751	585.648	0.029	0.94
CD630_01500		567.953	685.868	0.352	0.15	840.462	827.591	-0.028	0.952
CD630_01510	rimI	407.849	578.046	0.652	0.00589	611.605	675.729	0.195	0.543
CD630_01520	gcp	544.046	777.075	0.657	0.0027	847.92	949.715	0.217	0.519
CD630_01530		1470.87	3673.28	1.632	2.34e-14	1429.42	1875.05	0.512	0.0565
CD630_01540		137.185	297.863	1.49	1.72e-10	120.68	149.667	0.487	0.0794
CD630_01550		335.222	814.222	1.625	1.06e-13	302.975	411.197	0.625	0.0151
CD630_01560		271.638	204.667	-0.528	0.0465	480.808	455.839	-0.114	0.737
CD630_01570		79.515	54.201	-0.801	0.017	70.787	67.343	-0.111	0.829
CD630_01590		505.53	306.106	-0.876	0.0209	549.239	607.841	0.123	0.834
CD630_01600		37.561	27.426	-0.741	0.0847	38.239	34.431	-0.21	0.737
CD630_01610		100.742	85.213	-0.338	0.32	115.967	138.226	0.389	0.229
CD630_01620		70.454	68.76	-0.025	0.95	109.912	129.994	0.363	0.319
CD630_01630		76.247	67.453	-0.248	0.503	106.588	119.125	0.232	0.604
CD630_01631		13.11	11.022	-0.519	0.354	15.485	16.725	0.269	0.641
CD630_01632		759.074	681.406	-0.187	0.527	576.934	512.322	-0.248	0.425
CD630_01640		26.049	24.765	-0.11	0.841	20.466	23.585	0.35	0.528
CD630_01650		18.381	19.043	0.069	0.901	13.507	12.202	-0.373	0.494
CD630_01660		55.819	46.64	-0.393	0.338	32.88	28.116	-0.319	0.568
CD630_01670		547.888	464.832	-0.277	0.372	661.225	664.016	-0.006	0.995
CD630_01680		232.001	170.074	-0.566	0.0722	197.374	192.403	-0.06	0.926
CD630_01690		356.365	493.872	0.611	0.00276	572.585	696.774	0.386	0.184
CD630_01700		1096.56	1325.32	0.343	0.112	1943.04	2108.68	0.169	0.607
CD630_01710	rex	9876.83	7474.72	-0.502	0.0428	10670.3	11294.2	0.114	0.798
CD630_01720		444.686	331.708	-0.548	0.0152	358.451	346.135	-0.075	0.828
CD630_01721	fdxA	1066.72	980.885	-0.121	0.777	674.722	874.903	0.432	0.259
CD630_01730		245.073	177.644	-0.62	0.00807	206.916	192.3	-0.154	0.712
CD630_01740	cooS	7623.06	11549.7	0.737	0.0197	1417.22	2241.69	0.745	0.0492
CD630_01750		1325.65	1904.87	0.651	0.0389	218.736	357.919	0.786	0.0474
CD630_01760		6597.27	8657.18	0.479	0.133	1165.12	1629.09	0.567	0.154
CD630_01770	cfa	4602.7	4710.87	0.045	0.863	3107.6	3321.35	0.136	0.759
CD630_01780		211.685	183.348	-0.255	0.444	166.645	175.241	0.106	0.814
CD630_01790	gluD	217735	328285	0.727	0.00515	35797.2	74884.4	1.232	0.000385
CD630_01800		63.283	141.197	1.576	7.1e-07	53.36	88.704	1.131	0.000699
CD630_01810		479.16	409.386	-0.301	0.229	319.359	330.539	0.034	0.962
CD630_01811		2.629	2.424	-0.43	------	2.955	2.909	-0.066	------
CD630_01820		8.031	9.164	0.484	0.403	7.814	7.697	-0.07	0.924
CD630_01830		5511.07	5351.73	-0.053	0.849	8324.44	8672.97	0.081	0.777
CD630_01840	pyrB	1098.73	1080.23	-0.034	0.901	2587.21	1896.71	-0.53	0.101
CD630_01850	pyrK	407.182	498.907	0.384	0.229	899.157	749.187	-0.317	0.385
CD630_01860	pyrD	564.488	776.253	0.591	0.00755	1482.94	1199.75	-0.377	0.255
CD630_01870	pyrE	531.833	645.014	0.353	0.221	1083.83	885.719	-0.376	0.235
CD630_01880		1041.84	1026.71	-0.021	0.947	646.279	686.723	0.128	0.695
CD630_01890		165.833	127.966	-0.516	0.048	294.661	225.464	-0.567	0.0315
CD630_01900		83.259	62.121	-0.517	0.189	116.541	105.473	-0.186	0.702
CD630_01910		630.2	570.002	-0.175	0.51	846.862	630.282	-0.56	0.0541
CD630_01920	cls	765.435	784.789	0.048	0.849	968.418	793.521	-0.378	0.207
CD630_01930	groS	825.651	2030.94	1.618	1.81e-07	854.431	1366.99	0.858	0.00308
CD630_01940	groL	7303.71	18577.4	1.654	2.14e-08	8599.89	12446.7	0.666	0.0252
CD630_01950		194.831	246.002	0.451	0.0726	243.95	237.694	-0.06	0.878
CD630_01960		1639.86	765.374	-1.295	0.00136	657.432	515.319	-0.488	0.0459
CD630_01980	guaA	8236.11	9401.76	0.243	0.224	14161.8	13565.3	-0.079	0.819
CD630_01981		7.022	7.95	0.495	0.394	13.59	13.885	0.084	0.909
CD630_01990		843.951	693.981	-0.35	0.164	1206.76	1107.5	-0.161	0.633
CD630_02000		6.494	6.272	-0.143	0.831	5.412	5.306	-0.072	------
CD630_02010		30.726	27.52	-0.275	0.535	34.957	31.52	-0.281	0.581
CD630_02020		185.395	150.521	-0.354	0.305	304.039	271.717	-0.244	0.607
CD630_02030		367.967	594.647	0.844	0.0116	751.823	884.057	0.301	0.366
CD630_02040		1366.26	1270.94	-0.137	0.559	1691.26	1661.98	-0.03	0.943
CD630_02050		1556.54	1809.34	0.326	0.599	121.079	224.125	1.002	0.0147
CD630_02060		157.365	230.119	0.515	0.39	19.41	26.233	0.748	0.0938
CD630_02070		667.261	1083.79	0.533	0.372	64.221	99.834	0.693	0.126
CD630_02080		331.695	476.19	0.505	0.403	33.46	46.143	0.615	0.19
CD630_02090		1634.96	3114.58	0.634	0.275	121.734	222.878	0.754	0.0886
CD630_02100		389.507	331.637	-0.162	0.733	519.864	496.358	-0.101	0.768
CD630_02110	licC	435.794	510.348	0.291	0.227	1049.02	1454.28	0.668	0.000794
CD630_02120		1902.68	2684.12	0.629	0.000847	5754.99	8041.86	0.607	0.0305
CD630_02130		4.075	3.981	-0.123	0.857	5.932	5.678	-0.207	------
CD630_02140		7.23	6.201	-0.63	0.278	7.816	8.121	0.149	0.816
CD630_02150		200.996	154.645	-0.511	0.039	181.542	166.049	-0.199	0.585
CD630_02160		611.736	548.742	-0.201	0.398	656.337	578.198	-0.262	0.367
CD630_02170		114.539	92.655	-0.425	0.16	84.52	79.809	-0.148	0.814
CD630_02180	purE	738.768	1126.38	0.775	0.00138	744.72	844.127	0.238	0.451
CD630_02190	purC	774.111	1463.18	1.147	3.29e-06	864.249	1028.18	0.322	0.313
CD630_02200	purF	1281.34	2701.19	1.347	6.38e-09	1363.6	1717.52	0.437	0.113
CD630_02210	purG	1144.92	2372.14	1.326	3.18e-10	1270.08	1626.74	0.437	0.186
CD630_02220	purN	380.949	849.382	1.479	1.88e-12	453.882	528.819	0.232	0.605
CD630_02230	purH	1677.17	3592.99	1.369	1.23e-09	1913.37	2141.94	0.181	0.664
CD630_02240	purD	1452.5	3062.59	1.348	4.11e-10	1558.38	1811.86	0.264	0.458
CD630_02250	purL	5576.42	9689.4	1.005	1.37e-06	5614.28	6319.94	0.221	0.462
CD630_02260		3513.77	3879.47	0.185	0.516	6357.52	9066.9	0.637	0.0305
CD630_02270		1931.38	2058.17	0.127	0.681	3570.95	5115.04	0.655	0.0226
CD630_02280	fliN	1009.37	985.678	-0.044	0.903	1519.9	2027.54	0.494	0.171
CD630_02290	flgM	6630.74	5901.48	-0.187	0.577	8613.92	11286.5	0.523	0.0593
CD630_02300		2084.55	2177.45	0.088	0.792	3826.9	4826.64	0.449	0.0891
CD630_02310	flgK	7364.39	10835.9	0.698	0.00389	15783.2	22032.8	0.59	0.0472
CD630_02320	flgL	7817.73	10613.1	0.551	0.0457	14776	21111.1	0.638	0.0273
CD630_02330	fliW	1613.3	2009.71	0.406	0.19	2936.75	4116.02	0.669	0.00132
CD630_02340	csrA	2512.95	3621.7	0.667	0.0106	5798.63	7889.16	0.458	0.247
CD630_02350	fliS1	1986.63	2804.74	0.618	0.0291	3488.62	5248.54	0.769	0.00181
CD630_02360	fliS2	1433.74	2216.76	0.786	0.00333	3021.83	4452.96	0.681	0.0244
CD630_02370	fliD	16414.4	24036	0.683	0.00652	34324.6	48147.1	0.525	0.153
CD630_02380		2315.81	3434.97	0.695	0.0132	5181.08	7361.02	0.58	0.0844
CD630_02390	fliC	180270	149023	-0.332	0.223	280597	372205	0.498	0.108
CD630_02400		3373	2748.98	-0.386	0.146	7708.16	8861.04	0.268	0.328
CD630_02410		1185.39	1135.98	-0.092	0.807	3080.25	4121.15	0.57	0.00967
CD630_02420		2152.76	2573.51	0.282	0.408	5661.65	8228.43	0.695	0.00682
CD630_02430		2420.69	2794.79	0.238	0.426	7740.6	10668.1	0.614	0.0108
CD630_02440		2377.5	2777.83	0.275	0.355	7806.39	11003.3	0.657	0.00524
CD630_02450	flgB	3245.68	2741.51	-0.304	0.256	5005.78	5480.27	0.186	0.369
CD630_02460	flgC	2382.04	2245.75	-0.088	0.817	3532.3	4120.39	0.317	0.0975
CD630_02470	fliE	4542.29	4808.44	0.114	0.669	9041.33	10127.9	0.216	0.445
CD630_02480	fliF	6860.89	8507.05	0.396	0.162	11712	14816.8	0.475	0.00925
CD630_02490	fliG	4882.98	6352.97	0.483	0.0475	10119.8	12623.9	0.441	0.029
CD630_02500	fliH	4307.51	5728.08	0.51	0.0268	10005.9	12100.5	0.372	0.101
CD630_02510	fliI	6918.58	9367.23	0.552	0.00645	14214.6	17360.8	0.402	0.045
CD630_02520	fliJ	2913.96	3533.31	0.355	0.121	7278.62	8183.95	0.228	0.389
CD630_02530	fliK	4441.76	5954.64	0.534	0.017	11751.8	14032.8	0.364	0.0385
CD630_02540	flgD	2407.61	4091.43	0.954	0.00022	5295.72	7917.98	0.806	9.78e-06
CD630_02550	flgE	3870.59	6841.38	1.023	5.03e-06	9786.01	13530.7	0.598	0.0245
CD630_02551	FlbD	718.666	1163.57	0.87	0.000757	1749.4	2385.93	0.55	0.0719
CD630_02560	motA	2218.04	3611.83	0.882	3.74e-05	5781.62	7715.44	0.561	0.0126
CD630_02570	motB	2581.29	4231.91	0.893	2.4e-05	7268.58	9644.25	0.529	0.0443
CD630_02580	fliL	960.315	1358.78	0.611	0.0112	3560.85	4176.32	0.327	0.0857
CD630_02590	fliZ	475.906	675.923	0.648	0.00259	1469.62	1670.12	0.259	0.266
CD630_02600	fliP	1642.79	2593.6	0.832	2.3e-05	4881.02	6078.13	0.407	0.146
CD630_02610	fliQ	294.137	491.419	0.962	1.82e-06	757.364	969.648	0.507	0.0146
CD630_02620	flhB	2289.22	4160	1.078	4.34e-08	7189.39	9578.12	0.542	0.0409
CD630_02630	flhA	2608.47	5191.45	1.236	8.43e-10	9145.17	12714.5	0.617	0.0171
CD630_02640	flhF	1595.85	3307.36	1.31	1.1e-10	6353.76	8632.72	0.591	0.0113
CD630_02650	flhG	964.097	2145.08	1.436	6.53e-12	3746.58	5412.28	0.693	0.00532
CD630_02660	fliA	932.115	2029.98	1.401	1.24e-11	3767.62	5526.08	0.741	0.000884
CD630_02670		324.765	633.641	1.218	4.94e-07	1026.57	1621.1	0.923	1.43e-06
CD630_02671		246.441	518.541	1.38	2.63e-10	1007.84	1451.97	0.686	0.00943
CD630_02680	flgG1	898.913	2065.07	1.499	5.34e-13	3581.72	5217.25	0.67	0.0223
CD630_02690	flgG	748.67	1679.45	1.471	6.11e-14	3085.2	4335.49	0.602	0.0504
CD630_02700	fliM	745.348	1574.81	1.368	1.12e-12	2955.68	4284.98	0.682	0.0119
CD630_02710	fliN1	537.944	1020.75	1.181	1.51e-09	1981.18	2883.11	0.695	0.00989
CD630_02720		1270.79	2123.21	0.938	3.95e-07	5287.06	7184.46	0.599	0.00915
CD630_02730	htpG	11192.7	10819.2	-0.07	0.812	21046.6	26684.1	0.463	0.0378
CD630_02731		2.26	2.386	0.247	------	6.482	7.265	0.51	0.297
CD630_02740		744.296	518.991	-0.638	0.0112	804.598	735.886	-0.167	0.632
CD630_02750	splB	578.532	424.962	-0.527	0.0619	633.953	592.761	-0.121	0.751
CD630_02760		89.692	62.962	-0.733	0.0149	117.94	96.196	-0.452	0.193
CD630_02770		37.142	23.701	-1.042	0.0132	38.83	30.913	-0.584	0.202
CD630_02780		20.863	19.485	-0.177	0.733	38.074	38.214	0.009	0.992
CD630_02790		1217.57	701.166	-0.949	0.00327	193.181	236.905	0.42	0.37
CD630_02791		280.285	175.813	-0.853	0.00253	166.536	168.311	-0.181	0.779
CD630_02810		314.874	160.175	-1.235	7.47e-06	251.143	208.47	-0.384	0.381
CD630_02820		282.499	166.517	-0.994	0.000138	383.853	281.47	-0.642	0.0107
CD630_02830		1331.63	592.644	-1.46	8.95e-10	1102.88	953.446	-0.273	0.475
CD630_02840		207.992	96.054	-1.413	0.00103	47.205	44.729	-0.108	0.874
CD630_02850		107.258	47.439	-1.458	0.00166	17.516	17.986	0.048	0.952
CD630_02860		189.594	75.418	-1.623	0.000196	36.301	35.381	-0.062	0.937
CD630_02870		180.867	81.635	-1.482	0.000572	30.111	28.161	-0.13	0.842
CD630_02880		206.118	81.414	-1.727	3.42e-05	28.537	27.436	-0.082	0.91
CD630_02890		479.721	189.792	-1.544	0.000319	63.123	58.214	-0.175	0.784
CD630_02900		1521.85	456.762	-1.846	4.21e-06	117.149	102.821	-0.232	0.683
CD630_02910		147.479	72.04	-1.359	0.00106	23.647	21.869	-0.15	0.817
CD630_02920		22.894	26.407	0.375	0.415	47.913	49.73	0.101	0.848
CD630_02921		1.324	1.433	0.486	------	0.756	0.729	-0.128	------
CD630_02930		20.982	24.027	0.344	0.484	32.748	37.43	0.379	0.421
CD630_02940		8.643	8.931	0.101	0.876	13.311	14.096	0.182	0.777
CD630_02950		2975.84	2734.61	-0.145	0.614	2652.93	2661.94	0.016	0.973
CD630_02960		451.096	406.697	-0.184	0.548	364.922	347.659	-0.097	0.857
CD630_02970	bioB	127.906	119.696	-0.136	0.668	134.43	134.612	0.006	0.995
CD630_02980	rbsR	517.332	421.054	-0.321	0.431	328.855	2011.05	0.924	0.00122
CD630_02990	rbsK	305.019	316.792	0.081	0.849	196.862	1221.67	1.07	0.000147
CD630_03000	rbsB	862.197	764.126	-0.141	0.752	238.328	1852.84	0.75	0.00056
CD630_03010	rbsA	880.568	918.419	0.141	0.764	141.22	1612.03	0.624	9.95e-05
CD630_03020	rbsC	212.15	222.549	0.158	0.741	44.856	347.322	0.587	0.000188
CD630_03030	argE	617.784	710.292	0.273	0.518	91.98	868.018	0.668	4.27e-05
CD630_03040		356.577	420.819	0.337	0.457	72.278	440.618	0.714	0.000443
CD630_03050		87.612	70.357	-0.363	0.421	41.184	74.326	1.026	0.0126
CD630_03060		1475.75	766.202	-1.19	3.39e-08	1627.89	1179.93	-0.644	0.00512
CD630_03070		1083.78	669.747	-0.868	0.000303	1218.89	966.054	-0.479	0.0147
CD630_03080		136.052	87.386	-0.9	0.000741	169.462	139.377	-0.438	0.112
CD630_03090		556.682	443.481	-0.414	0.0806	974.294	817.793	-0.347	0.207
CD630_03100		353.171	277.842	-0.461	0.152	497.173	549.402	0.181	0.647
CD630_03110		44.368	31.14	-0.867	0.0628	35.398	34.686	-0.054	0.937
CD630_03120		346.757	349.01	0.013	0.962	267.196	272.728	0.041	0.939
CD630_03130		1371.08	1514.01	0.186	0.506	1117.48	1214.46	0.174	0.581
CD630_03140		16.152	17.304	0.208	0.708	39.322	37.956	-0.02	0.984
CD630_03150		2.169	2.205	0.086	------	1.095	1.058	-0.197	------
CD630_03160		99.784	116.389	0.303	0.335	155.543	158.275	0.038	0.934
CD630_03170		71.539	96.367	0.602	0.0465	127.132	118.887	-0.156	0.683
CD630_03180		180.351	251.948	0.613	0.0465	320.391	296.741	-0.179	0.7
CD630_03181		8.313	9.949	0.606	0.279	20.096	19.249	-0.128	0.843
CD630_03190		126.171	141.55	0.218	0.601	221.954	205.085	-0.17	0.731
CD630_03200		138.267	154.731	0.23	0.527	238.91	210.041	-0.253	0.536
CD630_03210		41.649	40.425	-0.091	0.854	47.984	47.911	-0.025	0.975
CD630_03220		706.137	629.405	-0.201	0.468	718.418	743.079	0.072	0.826
CD630_03230		1124.35	1125.94	0.008	0.976	1245.51	1332.78	0.139	0.686
CD630_03240	cbiM	10796.8	15552.3	0.57	0.144	3950.66	7338.01	0.831	0.0504
CD630_03250	cbiN	4345.47	6227.67	0.585	0.146	1778.63	3123.81	0.766	0.0755
CD630_03260	cbiQ1	3677.53	4931.72	0.435	0.283	1618.59	2899.01	0.893	0.0241
CD630_03270	cbiO	11540.1	17475.6	0.643	0.105	5516.15	10359.9	0.9	0.0267
CD630_03280	pcrA	1793.57	1875.64	0.11	0.73	4425.52	3796.98	-0.298	0.291
CD630_03290		446.181	525.94	0.311	0.223	951.257	1013.63	0.13	0.64
CD630_03300		576.381	689.644	0.34	0.179	1258.63	1210.99	-0.088	0.825
CD630_03310	ppiB	1547.04	1224.54	-0.435	0.0651	2115.61	2202.56	0.08	0.794
CD630_03320	bclA1	291.054	107.824	-0.61	0.256	31.231	24.501	-0.555	0.252
CD630_03330	ppaC	7073.85	6988.4	-0.021	0.928	10784.2	10308.3	-0.093	0.769
CD630_03340	adhE	94.966	120.746	0.47	0.104	101.113	113.684	0.264	0.483
CD630_03350		16.353	13.281	-0.632	0.221	35.638	34.27	-0.148	0.817
CD630_03360		60.73	50.208	-0.424	0.221	113.3	100.082	-0.274	0.526
CD630_03370		109.486	83.928	-0.541	0.0509	172.601	147.927	-0.334	0.377
CD630_03380		45.143	33.422	-0.685	0.0711	97.079	73.173	-0.661	0.0355
CD630_03390		112.582	73.062	-0.871	0.00341	240.783	179.146	-0.634	0.0148
CD630_03400		6628.26	7631.39	0.294	0.405	7727.81	7195.05	-0.136	0.701
CD630_03410		878.929	934.665	0.166	0.658	1019.51	980.369	-0.055	0.913
CD630_03420		266.166	281.892	0.123	0.712	485.453	428.491	-0.298	0.6
CD630_03430		217.524	164.123	-0.548	0.0559	359.377	270.595	-0.526	0.144
CD630_03440		217.53	166.071	-0.49	0.0969	386.261	305.158	-0.502	0.03
CD630_03450		2380.36	822.551	-1.928	5.2e-17	3360.06	1594.39	-1.494	7.86e-17
CD630_03460		67.87	46.324	-0.824	0.0105	167.497	100.156	-1.075	0.000354
CD630_03470		608.455	463.85	-0.516	0.0509	1228.05	941.894	-0.538	0.00943
CD630_03480		776.649	713.46	-0.179	0.555	1528.7	1441.68	-0.121	0.732
CD630_03500		1150.68	813.74	-0.646	0.00885	1556.48	1353.47	-0.28	0.264
CD630_03510		1676.03	1081.43	-0.803	0.000161	2032.5	1748.36	-0.308	0.379
CD630_03520		101.123	84.401	-0.377	0.258	157.977	143.974	-0.211	0.589
CD630_03530		78.117	73.622	-0.125	0.732	124.916	105.644	-0.395	0.191
CD630_03540		1.479	1.388	-0.33	------	2.246	2.238	-0.021	------
CD630_03541		114.376	117.185	0.031	0.93	146.907	129.739	-0.286	0.459
CD630_03550	int	8247.36	16436.1	1.235	8.52e-10	8617.45	12763.3	0.771	0.00122
CD630_03560	xis	60.325	53.859	-0.285	0.544	10.589	10.791	0.086	0.905
CD630_03580		91.906	80.223	-0.233	0.587	14.474	13.88	-0.156	0.814
CD630_03590		337.039	301.964	-0.214	0.592	55.498	52.578	-0.103	0.864
CD630_03600		25.388	31.365	0.512	0.236	33.79	38.096	0.349	0.428
CD630_03610		56.091	69.24	0.45	0.184	74.29	90.667	0.469	0.172
CD630_03620		31.392	35.26	0.283	0.512	40.978	52.035	0.601	0.142
CD630_03630		63.647	79.652	0.474	0.124	52.011	62.659	0.43	0.308
CD630_03640		25.166	28.388	0.317	0.496	17.7	18.9	0.225	0.702
CD630_03650		122.094	169.775	0.64	0.0132	227.542	253.443	0.221	0.535
CD630_03660		194.524	294.566	0.793	0.000558	375.864	401.005	0.132	0.732
CD630_03670		180.617	273.281	0.756	0.00499	399.762	421.766	0.106	0.817
CD630_03680		92.381	137.648	0.79	0.00397	179.927	190.342	0.131	0.738
CD630_03690		58.561	79.221	0.628	0.0451	135.599	132.263	-0.058	0.903
CD630_03700		99.211	133.232	0.605	0.0284	221.128	215.634	-0.051	0.91
CD630_03710		5.607	5.73	0.091	0.89	1.333	1.343	0.041	------
CD630_03720		8.413	8.475	0.032	0.957	1.398	1.416	0.044	------
CD630_03730		24.426	26.783	0.225	0.632	5.944	6.405	0.305	0.568
CD630_03740		20.364	18.66	-0.273	0.597	7.565	7.605	0.021	0.983
CD630_03750		0.523	0.534	0.13	------	0.644	0.656	0.065	------
CD630_03760		6.705	6.975	0.149	0.824	2.266	2.322	0.138	------
CD630_03770		5.875	5.412	-0.345	0.576	1.827	1.858	0.097	------
CD630_03780		1.281	1.271	-0.055	------	0.256	0.257	0.03	------
CD630_03790		0.781	0.757	-0.193	------	0.355	0.361	0.063	------
CD630_03800		2.161	1.972	-0.465	------	0.64	0.642	0.01	------
CD630_03810		25.692	21.085	-0.469	0.335	9.067	8.675	-0.186	0.772
CD630_03820		12.434	10.882	-0.456	0.417	3.434	3.511	0.116	------
CD630_03830		61.609	43.816	-0.611	0.168	11.357	10.919	-0.132	0.84
CD630_03840		29.573	23.079	-0.629	0.157	4.407	4.147	-0.304	------
CD630_03850		28.782	22.145	-0.638	0.204	5.865	5.598	-0.193	------
CD630_03851		6.25	5.284	-0.732	0.206	1.764	1.738	-0.061	------
CD630_03860		267.603	185.806	-0.597	0.0989	29.549	30.267	0.073	0.914
CD630_03880	bglF	167.13	228.714	0.634	0.0763	862.686	1142.18	0.566	0.011
CD630_03890	bglA	138.49	193.478	0.666	0.0745	557.236	807.653	0.745	0.00136
CD630_03900	bglG	80.831	84.079	0.149	0.764	248.529	367.038	0.806	0.00308
CD630_03901		0.68	0.661	-0.153	------	2.012	2.065	0.152	------
CD630_03910	asnB	54.651	57.174	0.093	0.826	91.26	82.981	-0.219	0.597
CD630_03920		1639.67	1924.36	0.302	0.247	1277.52	1707.02	0.591	0.0107
CD630_03930		407.297	559.711	0.603	0.0269	327.892	416.008	0.495	0.0759
CD630_03940	ldhA	26518.5	33948.2	0.437	0.089	25100.9	30361.2	0.382	0.183
CD630_03950	hadA	145464	231877	0.837	0.00112	103001	133155	0.462	0.214
CD630_03960	hadI	62658.6	111465	1.028	0.000145	42532	57740.6	0.55	0.115
CD630_03970	hadB	120260	226499	1.122	2.38e-05	86648.2	114146	0.472	0.209
CD630_03980	hadC	114904	213467	1.098	2.04e-05	80284.4	105181	0.476	0.176
CD630_03990	acdB	115428	204936	1.02	8.78e-05	78539	102829	0.487	0.144
CD630_04000	etfB1	158255	257615	0.861	0.000717	111062	136193	0.375	0.292
CD630_04010	etfA1	157358	240633	0.771	0.00244	101092	125858	0.408	0.21
CD630_04020		2298.45	2057.04	-0.201	0.51	2381.35	2790.96	0.319	0.212
CD630_04030	fba	8853.26	11625	0.459	0.113	12044.7	17016.5	0.684	0.000531
CD630_04040		370.39	348.45	-0.132	0.671	648.45	651.262	0.006	0.991
CD630_04050	rluA	190.918	222.839	0.286	0.379	368.132	390.542	0.126	0.708
CD630_04060		374.767	526.9	0.632	0.00269	848.351	919.634	0.166	0.63
CD630_04080		75.053	85.364	0.267	0.43	50.329	51.54	0.038	0.956
CD630_04081		186.022	229.493	0.389	0.184	121.303	131.759	0.193	0.617
CD630_04090		144.35	165.951	0.243	0.51	77.368	74.435	-0.103	0.849
CD630_04100		229.194	257.852	0.223	0.487	130.232	131.583	0.002	0.999
CD630_04110		139.847	166.617	0.329	0.349	75.144	77.579	0.022	0.977
CD630_04120		435.757	472.76	0.158	0.635	221.855	225.559	-0.007	0.994
CD630_04121		78.609	85.951	0.167	0.658	19.118	19.163	-0.01	0.992
CD630_04130		133.476	147.077	0.158	0.694	52.09	48.532	-0.178	0.727
CD630_04140		48.95	58.633	0.342	0.405	16.93	16.083	-0.172	0.791
CD630_04150		112.795	155.397	0.618	0.04	46.852	53.319	0.294	0.541
CD630_04160		64.323	89.778	0.679	0.0297	23.926	26.385	0.258	0.641
CD630_04170		48.645	74.637	0.906	0.00647	16.417	19.503	0.548	0.243
CD630_04180		234.476	368.565	0.795	0.0118	73.915	88.395	0.38	0.362
CD630_04190		316.112	497.396	0.784	0.0129	110.249	135.834	0.408	0.296
CD630_04191		54.208	88.6	0.988	0.00295	23.911	25.538	0.116	0.865
CD630_04200		223.546	365.677	0.899	0.00282	77.006	87.705	0.261	0.589
CD630_04210		113.014	180.414	0.899	0.00249	49.794	63.45	0.596	0.0975
CD630_04220		4680.17	2193.23	-1.356	6.11e-07	6110.22	4786.52	-0.47	0.0679
CD630_04230		415.263	627.163	0.737	0.00745	239.963	279.694	0.302	0.374
CD630_04240		55.862	65.436	0.332	0.342	29.328	30.642	0.14	0.81
CD630_04250		177.16	181.128	0.038	0.901	146.627	135.963	-0.176	0.681
CD630_04260		125.633	113.527	-0.2	0.512	102.1	91.574	-0.24	0.557
CD630_04270		125.019	107.851	-0.279	0.379	249.394	189.515	-0.577	0.0393
CD630_04280		472.613	381.896	-0.4	0.0582	745.617	620.932	-0.365	0.146
CD630_04290		18.353	17.957	-0.108	0.859	20.038	22.783	0.422	0.381
CD630_04300		15.28	16.725	0.289	0.587	22.825	24.35	0.209	0.707
CD630_04310		22.55	28.436	0.581	0.176	35.325	40.93	0.335	0.513
CD630_04320		35.22	39.976	0.281	0.502	44.565	52.014	0.393	0.376
CD630_04330		42.962	56.649	0.627	0.0695	48.931	54.827	0.275	0.546
CD630_04340		55.774	61.443	0.203	0.598	60.605	64.156	0.139	0.786
CD630_04341		23.355	29.084	0.574	0.205	17.824	17.088	-0.144	0.817
CD630_04350		1.294	1.382	0.422	------	0.257	0.256	-0.016	------
CD630_04351		1.742	1.606	-0.523	------	0.36	0.356	-0.039	------
CD630_04352		3.973	3.927	-0.054	0.936	0.491	0.488	-0.028	------
CD630_04360		737.497	1169.46	0.832	0.000767	1008.94	1311.05	0.503	0.0672
CD630_04370		3.42	3.722	0.339	0.587	5.341	5.751	0.335	------
CD630_04371		0.856	0.874	0.156	------	2.305	2.44	0.332	------
CD630_04380		704.577	849.091	0.346	0.284	638.871	716.592	0.224	0.543
CD630_04390		260.001	200.273	-0.473	0.0967	160.894	149.29	-0.171	0.705
CD630_04400	cwp27	5914.41	4263.46	-0.447	0.252	1561.32	2036.63	0.51	0.152
CD630_04401		37.39	39.194	0.127	0.792	27.381	26.08	-0.09	0.899
CD630_04410		730.647	544.496	-0.547	0.0207	942.125	828.585	-0.268	0.215
CD630_04420	ord	22.476	28.255	0.591	0.178	15.378	14.481	-0.167	0.798
CD630_04430	ortA	2.349	2.337	-0.048	------	2.148	2.12	-0.077	------
CD630_04440	ortB	19.456	24.477	0.603	0.171	10.477	9.903	-0.165	0.799
CD630_04450	oraS	2.779	2.897	0.228	0.71	0.793	0.79	-0.02	------
CD630_04460	oraE	27.205	34.604	0.562	0.202	19.957	21.218	0.202	0.728
CD630_04470		9.244	11.354	0.68	0.21	9.288	9.379	0.026	0.977
CD630_04480	orr	11.187	11.952	0.227	0.684	8.288	8.756	0.225	0.714
CD630_04490		12.251	15.085	0.639	0.202	13.831	13.777	-0.026	0.977
CD630_04500		3.456	3.591	0.188	0.776	5.59	5.571	-0.012	------
CD630_04510		574.505	646.738	0.214	0.378	837.417	845.568	0.017	0.966
CD630_04520		875.335	1203.43	0.588	0.00165	1370.58	1466.2	0.139	0.63
CD630_04530		890.323	1190.93	0.532	0.0117	1417.48	1475.05	0.078	0.817
CD630_04532		69.4	92.301	0.559	0.116	93.539	98.455	0.116	0.807
CD630_04540		291.119	465.71	0.873	0.000185	516.314	545.925	0.103	0.811
CD630_04550		885.685	1613.31	1.093	2.78e-07	1842.12	2119.95	0.266	0.388
CD630_04560		26.134	33.467	0.574	0.184	46.071	48.363	0.128	0.817
CD630_04570		2.557	2.36	-0.432	------	5.443	5.093	-0.311	------
CD630_04580		33.168	27.999	-0.383	0.417	43.17	41.572	-0.1	0.867
CD630_04590		29.534	26.43	-0.263	0.567	36.818	36.203	-0.047	0.945
CD630_04600		157.855	156.531	-0.028	0.932	202.372	178.981	-0.261	0.466
CD630_04610		147.488	161.023	0.177	0.528	242.307	250.607	0.07	0.872
CD630_04620		105.164	108.273	0.072	0.842	151.562	155.549	0.061	0.903
CD630_04630		106.491	95.137	-0.234	0.439	159.017	141.29	-0.267	0.386
CD630_04640		12.645	11.578	-0.289	0.606	18.109	17.68	-0.082	0.909
CD630_04650		354.113	238.805	-0.69	0.0393	406.963	356.265	-0.283	0.519
CD630_04660		1348.23	958.178	-0.624	0.0237	1307.41	1388.1	0.114	0.743
CD630_04670		32.66	46.167	0.812	0.0202	17.955	27.168	1.254	0.00122
CD630_04680		49.424	83.172	1.115	0.000327	23.539	38.319	1.001	0.0161
CD630_04690		85.361	123.13	0.748	0.00429	42.273	61.638	0.836	0.0404
CD630_04700	blaR	314.03	328.689	0.056	0.871	612.585	611.034	-0.004	0.995
CD630_04710	blaI	224.736	168.627	-0.543	0.0529	285.11	290.64	0.032	0.952
CD630_04720		143.667	162.337	0.246	0.409	213.132	207.951	-0.059	0.887
CD630_04730		113.872	143.294	0.464	0.0845	209.029	228.56	0.192	0.546
CD630_04740		214.342	281.087	0.517	0.0717	434.221	472.396	0.146	0.731
CD630_04750		104.166	81.752	-0.472	0.158	94.988	80.658	-0.331	0.444
CD630_04760		98.893	70.193	-0.687	0.0354	83.378	72.515	-0.312	0.581
CD630_04770		177.673	132.498	-0.572	0.0589	162.232	174.304	0.117	0.817
CD630_04780	spaF	21.827	18.71	-0.428	0.363	32.762	29.31	-0.312	0.532
CD630_04790	spaE	25.191	33.12	0.651	0.119	24.067	30.961	0.738	0.067
CD630_04800	spaG	27.116	30.925	0.312	0.501	26.489	30.897	0.468	0.277
CD630_04810	spaR	151.985	251.598	0.929	0.000554	329.402	426.596	0.491	0.114
CD630_04820	spaK	268.547	452.13	0.97	1.17e-05	573.996	741.814	0.483	0.114
CD630_04830		19.293	15.922	-0.56	0.243	17.121	16.622	-0.096	0.888
CD630_04840		2.622	2.616	-0.017	------	2.104	2.147	0.087	------
CD630_04850		70.863	67.619	-0.107	0.801	97.054	92.511	-0.109	0.818
CD630_04860		52.811	53.165	0.022	0.954	88.88	79.387	-0.242	0.575
CD630_04870		1150.76	710.826	-0.865	0.00159	646.968	565.91	-0.194	0.687
CD630_04880		7.513	11.405	1.528	0.00266	12.471	16.483	0.912	0.0346
CD630_04890		921.743	1037.93	0.222	0.405	813.099	868.956	0.14	0.621
CD630_04900		23.151	29.792	0.624	0.156	4.344	4.671	0.297	------
CD630_04910		36.614	33.164	-0.231	0.591	47.952	46.634	-0.088	0.88
CD630_04920		69.104	55.253	-0.469	0.201	87.002	76.54	-0.302	0.429
CD630_04930		60.117	63.141	0.104	0.799	63.02	68.191	0.186	0.717
CD630_04940		101.785	105.855	0.083	0.822	88.285	102.263	0.349	0.392
CD630_04950		708.797	736.314	0.071	0.814	959.233	933.042	-0.058	0.84
CD630_04960		524.977	592.675	0.308	0.467	246.531	265.382	0.002	0.999
CD630_04970		594.177	683.209	0.329	0.404	284.494	291.912	-0.063	0.937
CD630_04980		1701.52	1978.63	0.347	0.376	753.277	812.087	-0.014	0.99
CD630_04981		104.387	130.624	0.5	0.208	53.54	52.007	-0.134	0.837
CD630_04990		909.837	1073.71	0.374	0.341	491.102	522.739	-0.03	0.972
CD630_04991		68.229	76.528	0.291	0.529	34.586	38.118	0.09	0.901
CD630_05000		269.414	291.849	0.218	0.592	149.082	157.719	0.006	0.996
CD630_05010		28.626	28.827	0.033	0.951	14.94	17.762	0.354	0.512
CD630_05020		244.796	296.663	0.436	0.28	163.502	164.505	-0.08	0.912
CD630_05030		266.27	313.252	0.372	0.341	124.201	167.841	0.363	0.503
CD630_05040		67.694	81.081	0.39	0.369	32.44	45.109	0.56	0.244
CD630_05060		1036.15	990.072	-0.044	0.912	469.853	546.635	0.13	0.839
CD630_05070		109.778	110.039	0.042	0.923	61.963	81.915	0.484	0.312
CD630_05071		233.294	235.622	0.011	0.975	326.428	294.219	-0.229	0.559
CD630_05080	tetM	20001.4	25717.5	0.449	0.0516	30257.1	28928.6	-0.094	0.747
CD630_05081		1478.07	1866.52	0.399	0.153	2044.55	1981.07	-0.073	0.855
CD630_05090		1035.15	1136.38	0.157	0.597	1581.39	1287.39	-0.418	0.101
CD630_05091		4.083	4.157	0.097	0.885	5.732	5.926	0.15	------
CD630_05100		1147.45	1226.34	0.171	0.656	691.764	608.879	-0.234	0.682
CD630_05101		970.734	1097.19	0.251	0.508	631.539	566.529	-0.231	0.69
CD630_05102		112.442	122.962	0.239	0.56	77.202	66.112	-0.285	0.62
CD630_05103		350.229	385.555	0.191	0.633	214.213	194.482	-0.207	0.725
CD630_05110	tndX	4390.39	5464.33	0.405	0.165	3955.69	4402.97	0.145	0.777
CD630_05130		8.944	9.44	0.152	0.817	12.827	12.652	-0.013	0.991
CD630_05140	cwpV	12532.2	181750	4.691	0	17304.2	129834	2.739	1.71e-18
CD630_05150		1682.22	1518.3	-0.188	0.374	1646.49	1440.12	-0.276	0.22
CD630_05160		1446.74	1365.67	-0.108	0.64	1750.57	1508.19	-0.301	0.199
CD630_05170		242.189	167.942	-0.692	0.0117	333.803	280.509	-0.254	0.594
CD630_05180		70.745	63.993	-0.208	0.56	111.218	91.265	-0.38	0.366
CD630_05190		27430.9	8997.37	-1.997	3.19e-21	12044.6	2563.37	-2.593	8.32e-21
CD630_05200		715.3	723.652	0.029	0.919	1108.28	1097.08	0.024	0.971
CD630_05210		488.655	536.013	0.182	0.508	747.818	852.563	0.272	0.457
CD630_05211		47.418	36.148	-0.593	0.129	42.442	48.737	0.169	0.794
CD630_05220		1246.07	1393.92	0.197	0.418	1874.86	1990.83	0.122	0.74
CD630_05230		679.753	1063.99	0.824	2.59e-05	1203.72	1475.86	0.4	0.142
CD630_05240		581.707	191.629	-1.984	1.65e-09	1247.29	690.77	-0.999	0.00167
CD630_05250		1263.84	373.795	-2.148	1.48e-11	2498.75	1251.93	-1.075	0.00142
CD630_05270		64.861	44.378	-0.847	0.0144	123.308	86.159	-0.823	0.00991
CD630_05280		905.387	420.991	-1.4	2.07e-05	2682.41	1735.61	-0.659	0.09
CD630_05290		107.599	49.877	-1.533	0.000138	323.25	217.948	-0.626	0.146
CD630_05300		186.183	52.674	-2.471	2.46e-12	548.392	354.93	-0.653	0.12
CD630_05310		138.525	113.828	-0.403	0.198	149.405	156.804	0.071	0.899
CD630_05320		120.752	96.585	-0.454	0.166	127.047	134.067	0.125	0.792
CD630_05330	cheY	624.638	873.175	0.608	0.00732	1266.54	1550.06	0.408	0.0553
CD630_05340	cheC	311.462	444.376	0.666	0.00281	704.856	906.619	0.52	0.00795
CD630_05350	cheD	435.137	627.28	0.675	0.00224	998.818	1222.89	0.395	0.122
CD630_05360	cheW	622.458	839.279	0.554	0.00421	1374.49	1668.4	0.39	0.0719
CD630_05370		1435.48	1787.24	0.4	0.0458	2606.83	3081.19	0.34	0.0975
CD630_05380		2362.57	3397.15	0.661	0.000769	4829.8	5932.33	0.387	0.149
CD630_05390	cheA	1844.29	2868.9	0.806	2e-05	4041.59	5136.09	0.482	0.0165
CD630_05400	cheW	204.876	314.444	0.815	0.000238	495.01	611.762	0.428	0.103
CD630_05410	cheR	324.711	561.129	1.02	9.89e-07	798.992	1130.64	0.707	0.00107
CD630_05420	cheB	151.153	297.55	1.292	7.87e-09	420.443	581.204	0.664	0.00257
CD630_05430		79.225	111.492	0.708	0.0109	181.756	217.564	0.384	0.271
CD630_05440		3612.61	3725.13	0.058	0.811	2943.16	3079.74	0.092	0.793
CD630_05450		14332.4	8742.84	-0.869	0.00127	7173.39	7404.16	0.029	0.964
CD630_05460		1341.64	1003.87	-0.54	0.0517	1136.91	1349.2	0.349	0.113
CD630_05470		410.667	284.285	-0.695	0.0027	439.937	401.421	-0.189	0.574
CD630_05480		1817.18	1423.3	-0.445	0.0488	2886.07	2586.29	-0.225	0.288
CD630_05490		721.697	248.962	-1.839	5.58e-09	1310.63	837.966	-0.75	0.024
CD630_05500		73.163	82.323	0.37	0.45	18.135	21.901	0.573	0.227
CD630_05510	sleC	142.992	36.446	-1.148	0.0139	7.641	6.138	-0.569	0.117
CD630_05520	sleB	26.697	20.61	-0.648	0.146	25.088	20.665	-0.531	0.276
CD630_05530		445.054	392.843	-0.231	0.357	433.101	386.565	-0.24	0.505
CD630_05540	sip2	933.159	928.752	-0.005	0.984	799.928	792.888	-0.014	0.977
CD630_05550	sip2A	748.189	750.261	0.014	0.961	660.384	647.471	-0.026	0.966
CD630_05560		412.431	423.928	0.066	0.834	372.869	401.25	0.159	0.647
CD630_05570		1037.91	1301.54	0.4	0.102	1228.01	1255.87	0.049	0.923
CD630_05580	glsA	1842.1	1838.64	0.011	0.972	910.879	1276.87	0.639	0.0654
CD630_05590		3359.36	2731.68	-0.376	0.136	3591.54	3618.37	0.048	0.938
CD630_05600	nfo	273.121	302.172	0.194	0.501	162.094	201.536	0.447	0.166
CD630_05610		1220.38	1367.19	0.205	0.457	1830.8	2287.51	0.453	0.0488
CD630_05620		92.621	75.395	-0.436	0.174	109.826	120.656	0.209	0.647
CD630_05621		12.207	12.261	0.003	0.996	14.121	13.393	-0.202	0.747
CD630_05630		152.797	147.697	-0.046	0.892	233.917	237.569	0.042	0.931
CD630_05640		1082.97	720.648	-0.781	0.0213	863.477	892.279	0.069	0.838
CD630_05650	nth	192.171	140.716	-0.619	0.0215	155.723	146.272	-0.114	0.817
CD630_05660		472.789	528.038	0.209	0.508	905.746	884.484	-0.024	0.966
CD630_05670		837.272	1092.35	0.497	0.0445	1848.64	1929.03	0.106	0.818
CD630_05690		116.993	134.207	0.293	0.362	213.811	215.399	0.05	0.934
CD630_05700		519.84	473.389	-0.178	0.525	712.389	697.246	-0.044	0.912
CD630_05710		350.149	283.337	-0.379	0.252	157.538	165.342	0.104	0.832
CD630_05720		427.677	354.147	-0.328	0.261	225.538	221.485	-0.036	0.947
CD630_05730		681.445	492.939	-0.569	0.0438	620.532	611.227	-0.046	0.923
CD630_05740	thrS	5395.76	6617.25	0.372	0.0538	8463.89	9951.3	0.315	0.206
CD630_05750		806.576	475.691	-0.943	0.000113	750.664	652.781	-0.269	0.622
CD630_05760		665.853	687.301	0.062	0.824	886.689	976.833	0.195	0.494
CD630_05770		314.099	268.103	-0.281	0.377	470.301	368.667	-0.497	0.111
CD630_05780		28.44	28.877	0.07	0.893	76.174	75.274	-0.04	0.95
CD630_05790		25.376	19.221	-0.727	0.0967	53.889	51.327	-0.09	0.881
CD630_05800	gapN	124.638	106.4	-0.316	0.283	180.039	138.418	-0.455	0.288
CD630_05810		43.11	40.226	-0.131	0.782	50.19	47.079	-0.163	0.76
CD630_05820		231.341	252.876	0.151	0.606	326.457	349.596	0.138	0.724
CD630_05821		0.617	0.639	0.221	------	0.648	0.65	0.019	------
CD630_05822		6.024	6.082	0.038	0.953	6.139	6.122	-0.007	0.995
CD630_05830		179.408	145.948	-0.402	0.131	254.645	195.974	-0.571	0.0148
CD630_05840		258.919	164.292	-0.88	9.97e-05	317.351	248.789	-0.516	0.0682
CD630_05850		358.018	461.904	0.476	0.0393	787.232	966.385	0.401	0.126
CD630_05860		67.76	66.893	-0.021	0.956	120.502	148.264	0.464	0.137
CD630_05870		418.659	383.107	-0.159	0.644	164.502	208.468	0.497	0.247
CD630_05880		405.632	367.092	-0.213	0.581	197.175	229.194	0.319	0.485
CD630_05890		174.197	261.813	0.777	0.00153	111.413	141.485	0.505	0.184
CD630_05900		544.504	846.478	0.799	0.000411	483.725	568.684	0.323	0.376
CD630_05910		6.733	6.296	-0.267	0.664	8.384	7.976	-0.199	0.749
CD630_05920		1.606	1.546	-0.255	------	1.101	1.064	-0.198	------
CD630_05921		36.495	25.719	-0.797	0.076	35.628	33.692	-0.154	0.785
CD630_05930		50.657	38.569	-0.624	0.0859	60.568	48.625	-0.564	0.113
CD630_05940		1264.97	749.216	-0.965	1.17e-06	2612.55	1980.79	-0.553	0.00774
CD630_05950		239.753	155.38	-0.801	0.00543	482.275	373.29	-0.512	0.0574
CD630_05960		1532.9	302.564	-1.164	0.0168	100.52	43.205	-1.095	0.004
CD630_05970	cotF	1808.24	365.623	-1.216	0.0132	112.566	46.153	-1.241	0.00103
CD630_05980	cotCB	1543.03	301.094	-1.092	0.0229	99.557	38.538	-1.184	0.00132
CD630_05990		0.529	0.522	-0.074	------	2.199	2.12	-0.137	------
CD630_06000		1.155	1.152	-0.019	------	3.571	3.517	-0.064	------
CD630_06010	ogt1	145.316	145.717	0.004	0.989	173.549	190.611	0.206	0.546
CD630_06011		25.153	25.992	0.104	0.841	45.578	46.557	0.047	0.946
CD630_06012		3.849	3.513	-0.378	0.533	5.78	5.415	-0.316	------
CD630_06020		613.093	309.656	-1.251	1.99e-05	638.51	579.806	-0.211	0.582
CD630_06030		1245.95	663.783	-1.117	0.00118	860.962	915.275	0.106	0.818
CD630_06040		392.054	276.59	-0.655	0.0187	343.329	306.906	-0.241	0.417
CD630_06050		174.262	151.805	-0.286	0.38	170.555	167.292	-0.039	0.938
CD630_06052		1	1	------	------	1	1	------	------
CD630_06060		655.067	770.037	0.294	0.191	612.922	737.145	0.372	0.192
CD630_06071	tlpB	60.499	58.602	-0.066	0.871	86.321	91.677	0.145	0.744
CD630_06080		248.917	227.364	-0.171	0.545	350.686	334.602	-0.105	0.799
CD630_06090		134.609	70.083	-1.283	1.76e-05	119.052	91.634	-0.575	0.115
CD630_06100		83.829	61.645	-0.655	0.0377	67.608	67.274	-0.009	0.991
CD630_06110		163.139	130.043	-0.447	0.0973	116.806	105.089	-0.215	0.641
CD630_06120		27.127	24.062	-0.303	0.508	40.113	34.861	-0.405	0.333
CD630_06130		8.438	8.507	0.046	0.942	5.543	5.768	0.174	------
CD630_06140		36.187	60.523	1.016	0.0111	117.046	152.494	0.543	0.177
CD630_06150		824.558	811.227	-0.037	0.914	1349.94	1397.38	0.088	0.841
CD630_06160		1137.07	1557.56	0.555	0.0387	3452.63	4190.92	0.317	0.447
CD630_06170		610.979	700.474	0.21	0.583	1707.51	1775.13	0.068	0.904
CD630_06180		227.195	169.897	-0.537	0.133	480.152	424.529	-0.318	0.555
CD630_06190		14.399	14.483	0.023	0.966	22.752	27.332	0.515	0.27
CD630_06200		49.461	47.444	-0.043	0.935	82.344	115.528	0.693	0.0596
CD630_06210		695.299	615.028	-0.21	0.456	1963.27	2432.9	0.411	0.153
CD630_06220		86.615	92.113	0.132	0.701	205.757	268.576	0.531	0.112
CD630_06230		6.85	6.505	-0.158	0.815	10.982	10.528	-0.158	0.808
CD630_06240		5.344	4.853	-0.398	0.521	11.887	10.945	-0.304	0.595
CD630_06250		226.06	190.26	-0.336	0.24	441.205	341.246	-0.527	0.0317
CD630_06260		142.909	142.032	0.003	0.994	231.62	213.025	-0.176	0.653
CD630_06270		54.15	54.103	-0.001	0.999	114.056	94.806	-0.421	0.252
CD630_06271		1.82	1.925	0.298	------	3.232	3.192	-0.07	------
CD630_06280		7.577	9.258	0.695	0.23	8.817	7.542	-0.633	0.176
CD630_06290		219.049	189.726	-0.282	0.315	417.02	460.867	0.209	0.432
CD630_06300		9.759	9.274	-0.159	0.803	21.708	21.052	-0.11	0.865
CD630_06310		66.854	68.545	0.063	0.871	128.531	116.245	-0.231	0.581
CD630_06320		68.935	73.914	0.179	0.658	118.666	110.036	-0.171	0.737
CD630_06330		114.893	129.541	0.247	0.412	192.491	190.776	-0.034	0.951
CD630_06340		93.285	104.82	0.242	0.419	108.199	120.164	0.201	0.664
CD630_06350		155.383	206.466	0.538	0.0362	251.79	278.647	0.217	0.467
CD630_06360		61.214	79.524	0.566	0.0673	89.889	109.649	0.472	0.114
CD630_06370		58.7	68.614	0.333	0.332	93.672	124.156	0.652	0.0244
CD630_06380		43.849	43.712	-0.01	0.98	51.405	53.31	-0.06	0.939
CD630_06390		1034.75	613.754	-0.939	0.000558	1031.18	958.198	-0.145	0.742
CD630_06400		195.243	110.143	-1.094	0.00113	158.347	149.046	-0.138	0.777
CD630_06410		287.399	142.19	-1.232	0.000277	210.945	183.437	-0.301	0.439
CD630_06420		234.63	119.577	-1.263	0.000107	148.894	136.323	-0.178	0.698
CD630_06421		4144.67	3974.88	-0.078	0.827	3440.33	4175.95	0.208	0.73
CD630_06430		221.012	161.506	-0.572	0.0776	399.029	286.729	-0.634	0.0305
CD630_06440		204.604	160.651	-0.439	0.171	433.388	320.277	-0.581	0.0527
CD630_06450		448.13	383.548	-0.289	0.23	619.473	553.358	-0.233	0.526
CD630_06460		92.883	70.524	-0.576	0.061	125.016	106.959	-0.362	0.287
CD630_06470		33.425	26.445	-0.537	0.21	55.546	44.917	-0.554	0.14
CD630_06480		2237.68	1286.63	-0.978	0.000737	1620.71	1611.7	-0.012	0.984
CD630_06490		20.124	19.001	-0.19	0.72	8.518	8.516	0.003	0.999
CD630_06500		31.665	37.107	0.364	0.405	22.518	24.955	0.328	0.518
CD630_06510		33.821	38.189	0.296	0.467	59.575	65.121	0.213	0.647
CD630_06511		1	1	------	------	0.654	0.646	-0.079	------
CD630_06512		0.256	0.258	0.061	------	1	1	------	------
CD630_06520		153.898	155.674	0.024	0.937	157.824	188.78	0.353	0.336
CD630_06530		184.732	185.41	0.006	0.984	241.793	250.626	0.065	0.893
CD630_06540		51.234	48.354	-0.129	0.755	70.729	72.172	0.064	0.914
CD630_06550		127.23	91.469	-0.675	0.0226	237.434	199.468	-0.318	0.438
CD630_06560		26.278	28.591	0.253	0.592	26.462	27.369	0.105	0.869
CD630_06570	cdu2	43.742	47.542	0.204	0.625	46.952	58.233	0.567	0.12
CD630_06580	cdu1	1091.36	701.506	-0.737	0.0135	739.835	820.229	0.134	0.819
CD630_06590	tcdR	1.171	1.101	-0.406	------	4.785	4.494	-0.269	------
CD630_06600	tcdB	368.384	647.65	1.051	6.09e-08	513.466	747.503	0.771	0.000121
CD630_06610	tcdE	12.075	14.332	0.551	0.277	19.909	20.377	0.056	0.941
CD630_06620		2.542	3.025	0.94	0.0943	5.929	5.912	-0.013	------
CD630_06630	tcdA	12752.8	32717.9	1.686	4.88e-14	11328.9	15395.2	0.565	0.0434
CD630_06640	tcdC	532.348	842.662	0.852	7.69e-06	362.489	404.948	0.227	0.445
CD630_06641		287.256	230.434	-0.418	0.0984	203.499	198.353	-0.065	0.914
CD630_06642		149.988	97.397	-0.843	0.00981	170.371	169.654	-0.049	0.939
CD630_06650	cdd2	1.086	1.022	-0.403	------	1.82	1.795	-0.068	------
CD630_06660	cdd3	1.296	1.208	-0.474	------	0.96	0.949	-0.075	------
CD630_06670	cdd4	4.042	3.612	-0.496	0.414	1.697	1.621	-0.164	------
CD630_06680		75.962	71.796	-0.118	0.748	69.503	69.914	0.013	0.986
CD630_06690		569.708	484.046	-0.308	0.174	579.508	488.658	-0.361	0.0942
CD630_06700		64.195	43.252	-0.861	0.0209	47.064	53.414	0.277	0.598
CD630_06710		100.503	75.357	-0.612	0.0885	160.663	122.281	-0.596	0.0453
CD630_06720		2745.08	1239.13	-1.398	1.21e-08	8765.6	5768.42	-0.799	0.000482
CD630_06730		539.89	359.671	-0.758	0.00159	1004.2	908.422	-0.177	0.647
CD630_06740		0.507	0.501	-0.072	------	0.359	0.356	-0.039	------
CD630_06750		111.392	56.277	-1.359	0.00213	89.233	93.599	0.13	0.806
CD630_06760	rsiT	38.417	31.173	-0.514	0.19	45.26	39.122	-0.393	0.345
CD630_06770	csfT	10.929	10.034	-0.277	0.634	9.923	9.329	-0.242	0.687
CD630_06780		0.256	0.259	0.061	------	0.358	0.358	0.008	------
CD630_06790		17.958	14.687	-0.609	0.207	16.742	16.717	0.029	0.973
CD630_06800		15.706	15.259	-0.098	0.863	25.688	25.415	-0.035	0.964
CD630_06810		39.272	40.191	0.066	0.88	57.231	64.35	0.286	0.506
CD630_06820		89.436	108.291	0.388	0.201	138.88	146.072	0.12	0.768
CD630_06830		211.182	265.908	0.43	0.0981	284.656	304.642	0.148	0.693
CD630_06840		15.936	13.151	-0.522	0.335	18.271	15.782	-0.508	0.289
CD630_06850	infC	3726.91	4730.2	0.443	0.0775	9485.39	8792.54	-0.05	0.939
CD630_06860	rpmI	7768.2	9364.16	0.366	0.259	25785.1	27949.2	0.168	0.72
CD630_06870	rplT	7910.83	9612.58	0.372	0.215	20597	24462.9	0.349	0.317
CD630_06880		224.133	154.597	-0.682	0.031	100.478	179.577	1.029	0.00617
CD630_06890		1886.9	1634.36	-0.251	0.305	925.654	1173.98	0.476	0.15
CD630_06900		95.304	79.087	-0.396	0.208	64.758	68.555	0.142	0.759
CD630_06910		72.034	60.032	-0.382	0.267	54.604	49.383	-0.255	0.582
CD630_06920		259.395	283.717	0.171	0.584	544.628	516.065	-0.106	0.799
CD630_06930		264.797	324.1	0.374	0.256	402.769	479.864	0.366	0.19
CD630_06940		101.048	97.623	-0.061	0.871	172.61	189.437	0.202	0.561
CD630_06941		5.304	5.254	-0.015	0.982	6.447	6.499	0.034	0.966
CD630_06950		62.407	43.286	-0.821	0.0149	98.233	85.129	-0.335	0.373
CD630_06960		284.991	444.583	0.811	0.0018	487.469	501.441	0.077	0.864
CD630_06970		179.558	301.973	0.99	5.89e-06	288.05	343.784	0.378	0.229
CD630_06980		102.462	90.747	-0.241	0.467	187.963	186.495	-0.016	0.978
CD630_06990	pheS	1376.57	1706.12	0.389	0.122	3141.8	3449.19	0.18	0.607
CD630_07000	pheT	4562.21	4705.73	0.058	0.824	8972.74	9422.12	0.098	0.802
CD630_07010		4685.1	3832.12	-0.366	0.0937	6969.68	6721.53	-0.075	0.837
CD630_07020		41.925	36.514	-0.332	0.437	75.408	78.938	0.119	0.803
CD630_07030		1569.32	1787.43	0.24	0.225	2486.51	2498.89	0.015	0.977
CD630_07040		2288.55	1964.71	-0.284	0.265	2071.86	2186.74	0.105	0.733
CD630_07050		1073.68	964.539	-0.207	0.538	902.515	1039.77	0.295	0.15
CD630_07060		2214.68	1768.69	-0.399	0.0893	3551.17	3045.51	-0.288	0.392
CD630_07070		5962.94	4908.77	-0.356	0.0896	4453.84	4438.58	-0.005	0.992
CD630_07080	pepD	22120.5	23508.1	0.107	0.636	24284.4	19426.8	-0.423	0.131
CD630_07090	mutS2	1111.08	1503.8	0.558	0.00309	2294.11	2271.02	-0.018	0.972
CD630_07100		164.534	222.032	0.582	0.0112	335.48	326.93	-0.057	0.878
CD630_07110	argS	2547.84	3481.04	0.572	0.00957	5935.05	5935.59	0	1
CD630_07120		193.666	226.873	0.286	0.432	484.611	464.709	-0.095	0.829
CD630_07121		578.825	424.572	-0.589	0.0324	1143.54	1239.02	0.158	0.745
CD630_07130		492.84	725.3	0.715	0.00751	1474.69	1498.47	0.036	0.937
CD630_07140		572.151	662.702	0.285	0.294	1256.34	1353.33	0.154	0.574
CD630_07141		0.77	0.783	0.103	------	2.308	2.337	0.065	------
CD630_07150	ptb1	6977.85	8344.52	0.302	0.249	2342.63	2874.96	0.403	0.3
CD630_07160	cooS1	19380.2	28393.2	0.689	0.0316	10678	12480.3	0.325	0.427
CD630_07170		2444.47	3919.76	0.824	0.0248	1229.45	1598.78	0.515	0.163
CD630_07180	fhs	14205.9	20554.2	0.667	0.0482	10616.6	12221.6	0.283	0.411
CD630_07190	fchA	5332.02	8746.37	0.866	0.0117	3645.61	4705.49	0.486	0.145
CD630_07200	folD	4161.15	6943.37	0.891	0.0102	2822.01	3673.39	0.503	0.124
CD630_07210		4781.03	8168.44	0.919	0.00901	3141.87	4076.92	0.486	0.152
CD630_07220	metF	3099.58	5256.07	0.913	0.0103	1936.47	2535.13	0.513	0.129
CD630_07230		6482.01	11100.4	0.942	0.00608	4535.7	5417.26	0.35	0.297
CD630_07240		3913.26	6698.07	0.926	0.0104	2445.08	3100.03	0.451	0.189
CD630_07250		4227.09	7150.58	0.931	0.00636	1993.13	2563.15	0.479	0.139
CD630_07260		6416.56	11420.1	0.979	0.00625	4845.91	5571.78	0.281	0.451
CD630_07270		5355.22	9403.16	0.971	0.00553	3627.66	4033.34	0.214	0.567
CD630_07280		8934.53	15834.4	0.978	0.00507	6390.64	7073.67	0.205	0.568
CD630_07290	gcvH	8092.17	6648.65	-0.251	0.549	4214.25	4307	0.023	0.975
CD630_07300		1323.88	1736.22	0.484	0.116	840.569	808.356	-0.068	0.881
CD630_07310		813.499	1066.45	0.485	0.0722	544.015	508.901	-0.121	0.793
CD630_07320		843.786	1115.66	0.496	0.0879	616.411	569.892	-0.151	0.694
CD630_07330		849.625	1134.72	0.516	0.0801	589.898	593.107	0.011	0.985
CD630_07340		3302.43	3765.66	0.25	0.38	2798.06	3265.47	0.307	0.347
CD630_07350		4164.27	4986.32	0.33	0.201	4059.77	4523.82	0.203	0.555
CD630_07360		5323.03	5448.25	0.06	0.849	3543.76	3891.79	0.191	0.574
CD630_07370	hisK	460.309	372.695	-0.37	0.188	902.786	824.261	-0.178	0.663
CD630_07380		35.284	21.9	-1.216	0.00196	62.545	46.255	-0.721	0.0764
CD630_07390		326.659	143.409	-1.382	0.000615	399.326	217.266	-1.232	2.98e-06
CD630_07400		25.627	21.255	-0.501	0.27	41.913	33.928	-0.502	0.265
CD630_07410	glpK1	30.497	38.153	0.529	0.174	20.28	21.129	0.138	0.828
CD630_07420		19.928	21.029	0.115	0.836	11.653	11.787	0.062	0.938
CD630_07430		259.811	300.034	0.284	0.335	407.141	409.779	0.009	0.987
CD630_07440		436.666	685.195	0.816	0.00401	700.11	979.737	0.62	0.0793
CD630_07450		429.447	672.44	0.818	0.00446	706.728	1033.01	0.719	0.0304
CD630_07460		62.165	47.587	-0.535	0.188	86.445	73.883	-0.382	0.457
CD630_07470		3014.17	2626.3	-0.244	0.36	2310.1	2387.49	0.063	0.843
CD630_07480		3108.24	3472.78	0.204	0.369	3082.25	3421.67	0.215	0.424
CD630_07490		1632.44	1356.78	-0.388	0.255	1809.34	1782.67	-0.014	0.98
CD630_07500		649.299	613.497	-0.097	0.718	440.767	472.924	0.115	0.817
CD630_07510		218.048	225.185	0.059	0.841	181.406	187.32	0.041	0.945
CD630_07520		261.287	245.304	-0.124	0.664	223.653	210.96	-0.111	0.793
CD630_07530	iscS1	802.347	1014.03	0.441	0.0788	1661.67	1474.31	-0.194	0.64
CD630_07540	thiI	1148.62	1619.24	0.63	0.0058	2057.6	2135.51	0.078	0.857
CD630_07550		674.675	876.736	0.485	0.0568	1252.04	1263.27	0.019	0.971
CD630_07560		1355.26	1531.2	0.221	0.408	1752.08	1859.63	0.127	0.7
CD630_07570		964.532	1166.36	0.062	0.909	1470.73	1538.05	-0.128	0.843
CD630_07580	pflA	334.942	434.086	0.478	0.0912	673.074	1044.45	0.821	0.00406
CD630_07590	plfB	10198.9	14081.5	0.573	0.0385	23839.9	35904.1	0.723	0.0264
CD630_07600		5.915	6.502	0.403	0.509	12.134	11.899	-0.079	0.914
CD630_07610		1053.79	1824.88	0.994	0.00307	4416.12	4169.78	-0.001	1
CD630_07620	srlR	790.494	1779.14	1.459	1.47e-11	61.653	107.43	1.149	0.00148
CD630_07630	srlM	181.305	529.353	1.884	3.6e-11	14.959	19.307	0.804	0.0657
CD630_07640	srlA	154.716	444.572	1.819	3.63e-09	6.676	8.21	0.671	0.108
CD630_07650	srlEa	189.038	646.782	2.165	5.08e-15	9.191	10.972	0.717	0.115
CD630_07660	srlEb	162.825	587.55	2.29	1.23e-17	8.499	9.511	0.433	0.403
CD630_07670	srlB	110.092	411.337	2.274	2.56e-12	9.785	9.936	0.053	0.946
CD630_07680	srlD	266.588	1007.1	2.346	6.09e-20	17.499	20.134	0.459	0.357
CD630_07690		251.558	352.46	0.639	0.00305	518.258	591.068	0.268	0.315
CD630_07700	spoIIAA	169.195	196.519	0.3	0.343	130.429	150.304	0.317	0.329
CD630_07710	spoIIAB	276.968	328.041	0.32	0.186	242.577	275.226	0.277	0.435
CD630_07720	sigF	509.626	523.177	0.048	0.857	398.012	450.842	0.238	0.518
CD630_07730	spoVAC	0.856	0.874	0.156	------	0.257	0.256	-0.016	------
CD630_07740	spoVAD	3.472	3.512	0.044	0.948	2.407	2.313	-0.193	------
CD630_07750	spoVAE	3.395	3.061	-0.496	0.405	5.774	5.883	0.09	------
CD630_07760		3286.83	2162.16	-0.759	0.00604	2309.41	3035.3	0.505	0.123
CD630_07770		273.333	243.786	-0.22	0.51	164.453	140.508	-0.344	0.287
CD630_07780		62.602	62.302	0.007	0.984	30.748	29.429	-0.071	0.923
CD630_07790		445.123	435.599	-0.015	0.966	253.894	226.58	-0.236	0.47
CD630_07800		429.676	408.273	-0.066	0.852	279.337	228.024	-0.354	0.375
CD630_07810		4365.36	3144.97	-0.581	0.0121	5873.8	4506.23	-0.495	0.0802
CD630_07820	yunB	27.746	20.602	-0.783	0.0608	38.926	32.258	-0.526	0.203
CD630_07830	spoIVB2	46.202	27.475	-1.234	0.00283	19.313	20.027	0.119	0.852
CD630_07840		378.061	288.3	-0.515	0.0202	412.529	360.431	-0.289	0.239
CD630_07850		781.122	813.302	0.081	0.814	2427.64	2219.15	-0.114	0.817
CD630_07860		42.929	39.613	-0.144	0.764	141.442	120.095	-0.293	0.512
CD630_07870		64.659	43.004	-0.898	0.00966	86.063	74.937	-0.336	0.497
CD630_07880		2591.09	2551.92	-0.028	0.908	2751.95	2548.36	-0.15	0.648
CD630_07890		3190.05	2786.24	-0.236	0.33	2122.65	2276.69	0.152	0.693
CD630_07900		6881.86	6706.79	-0.024	0.943	3820.02	4603.13	0.377	0.304
CD630_07910		408.532	508.729	0.43	0.159	372.094	469.498	0.408	0.362
CD630_07920		0.64	0.625	-0.174	------	0.256	0.257	0.03	------
CD630_07930		0.628	0.596	-0.289	------	1.263	1.288	0.071	------
CD630_07940	nadE	3052.01	2752.7	-0.182	0.502	3694.5	3495.02	-0.103	0.768
CD630_07950		3005.92	3346.92	0.2	0.386	6347.5	6353.19	0.009	0.987
CD630_07960		360.715	398.223	0.184	0.449	659.681	658.292	-0.003	0.995
CD630_07970		5.864	7.172	0.802	0.157	2.808	2.912	0.21	------
CD630_07980		5.293	6.602	0.894	0.113	3.574	3.926	0.477	------
CD630_07990		14.947	24.653	1.34	0.00212	11.82	13.321	0.46	0.363
CD630_08000	crt1	5.702	6.292	0.401	0.509	3.87	3.938	0.082	------
CD630_08010		4.758	5.342	0.518	0.391	5.293	5.266	-0.023	------
CD630_08020		13.159	17.678	0.892	0.0558	16.876	19.428	0.453	0.375
CD630_08030		9.629	11.304	0.495	0.383	12.613	13.168	0.167	0.798
CD630_08040	etfB2	9.886	13.082	0.947	0.0549	12.801	12.135	-0.202	0.746
CD630_08050	etfA2	19.255	21.979	0.35	0.467	22.335	21.405	-0.14	0.817
CD630_08060		111.475	134.969	0.412	0.22	222.423	220.868	-0.001	1
CD630_08070		8258.24	4833.36	-0.922	0.000386	7491.98	9055.62	0.323	0.46
CD630_08080		58.616	32.515	-1.337	0.000499	103.538	106.839	0.024	0.975
CD630_08090		1883.6	1563.14	-0.331	0.258	2490.43	2543.43	0.045	0.904
CD630_08100		1782.52	2482.69	0.608	0.0115	1644.13	2070.48	0.46	0.0553
CD630_08110		3641.55	5599.4	0.774	0.000145	3952.77	4672.88	0.328	0.199
CD630_08120		12292.6	7280.66	-0.919	0.000216	8687.5	7287.85	-0.325	0.314
CD630_08130		3385.39	2196.04	-0.782	0.000255	2481.26	2004.16	-0.438	0.36
CD630_08140		750.469	470.2	-0.86	0.00109	968.487	906.733	-0.141	0.681
CD630_08150		22.604	21.712	-0.11	0.833	20.881	19.143	-0.288	0.595
CD630_08160	bglF1	126.413	156.645	0.417	0.17	325.892	299.95	-0.178	0.661
CD630_08170	tlpB1	1517.34	1334.33	-0.238	0.303	2603.75	2298.33	-0.249	0.379
CD630_08180		1087.48	1124.46	0.055	0.841	1803.74	1676.8	-0.151	0.538
CD630_08190		1222.11	1000.48	-0.371	0.0845	1909.3	1646.4	-0.306	0.115
CD630_08200		503.02	602.159	0.328	0.256	841.12	786.71	-0.129	0.694
CD630_08210		326.858	386.15	0.329	0.242	607.132	636.687	0.098	0.793
CD630_08220		76.332	105.869	0.636	0.0743	200.421	212.098	0.099	0.855
CD630_08230		49.701	59.977	0.361	0.387	115.028	118.523	0.044	0.94
CD630_08240		88.654	109.333	0.437	0.193	206.36	211.443	0.053	0.903
CD630_08250	rbr	510176	484097	-0.098	0.659	586960	595343	0.033	0.938
CD630_08260		130538	132227	0.024	0.917	179614	180967	0.011	0.984
CD630_08270	rbo	144005	132161	-0.156	0.532	147801	154868	0.095	0.762
CD630_08280		69865.9	79452.8	0.224	0.368	90546.6	92067.7	0.027	0.951
CD630_08290		373.523	527.301	0.642	0.00477	538.215	645.236	0.36	0.183
CD630_08300		2363.69	1431.31	-0.77	0.0593	2543.79	3527.77	0.609	0.0711
CD630_08310		62.579	112.061	1.217	8.56e-06	250.854	321.768	0.51	0.189
CD630_08320	aksA	358.949	2017.84	3.108	2.84e-35	669.629	2004.79	2.019	1.01e-16
CD630_08330	acnB	785.104	4303.94	3.064	4.02e-42	1517.26	4295.98	2.049	4.9e-26
CD630_08340	icd	420.877	2282.17	3.072	1.41e-45	865.58	2568.84	2.157	1.29e-28
CD630_08350		2441.77	2438.42	0.016	0.961	1365.18	1635.61	0.341	0.252
CD630_08360		1699.05	1871.7	0.193	0.509	1039.19	1299.36	0.406	0.199
CD630_08370		1480.3	1273.85	-0.28	0.237	986.122	1002.2	0.031	0.944
CD630_08380		2271.88	1857.28	-0.364	0.146	1193.96	1263.55	0.118	0.641
CD630_08390		827.718	639.795	-0.475	0.0203	530.868	493.452	-0.149	0.627
CD630_08400		2833.59	2777.94	-0.046	0.87	2210.98	1611.63	-0.54	0.112
CD630_08410		3898.68	4725.25	0.333	0.161	3830.3	3638.12	-0.08	0.857
CD630_08420		258.612	275.178	0.118	0.66	455.129	398.849	-0.272	0.337
CD630_08430		489.285	543.898	0.201	0.456	761.463	708.457	-0.15	0.568
CD630_08440	cwp25	3320.3	2133.64	-0.81	0.000584	2469.83	1633.1	-0.813	0.000988
CD630_08450		20.947	19.807	-0.136	0.807	27.761	27.851	0.014	0.988
CD630_08460		413.14	261.479	-0.862	0.000782	302.941	266.067	-0.281	0.307
CD630_08470		142.703	82.398	-1.103	0.000137	121.163	78.998	-0.953	0.00132
CD630_08480		210.447	134.176	-0.879	0.000463	200.271	136.034	-0.829	0.00297
CD630_08490		492.896	616.055	0.414	0.106	677.718	703.557	0.077	0.834
CD630_08500		340.704	264.878	-0.475	0.0629	365.372	346.006	-0.123	0.814
CD630_08510		86.794	74.39	-0.271	0.48	144.15	116.093	-0.469	0.178
CD630_08520		66.942	57.689	-0.28	0.498	139.584	102.785	-0.566	0.149
CD630_08530	oppB	7411.34	6938.29	-0.115	0.661	6342.62	6919.7	0.178	0.562
CD630_08540	oppC	4177.91	4113.45	-0.019	0.949	3762.45	4562.66	0.387	0.133
CD630_08550	oppA	41785.2	41233.9	-0.002	0.995	22913.6	27499.4	0.357	0.255
CD630_08560	oppD	9538.25	9970.29	0.096	0.779	5142.66	5771.61	0.237	0.397
CD630_08570	oppF	6341.51	6502.15	0.064	0.851	3907.19	4153.16	0.131	0.695
CD630_08580		955.508	856.067	-0.202	0.362	1073.65	1008.58	-0.128	0.638
CD630_08600		7.328	7.873	0.286	0.631	5.409	5.141	-0.243	------
CD630_08610		3.862	4.113	0.312	0.619	2.237	2.222	-0.022	------
CD630_08620		11.398	12.462	0.296	0.599	10.781	10.642	-0.043	0.958
CD630_08630		15.417	13.961	-0.277	0.606	21.626	19.377	-0.342	0.519
CD630_08640		60.634	63.459	0.109	0.784	100.613	85.27	-0.384	0.291
CD630_08650		4833.79	3591.01	-0.335	0.437	1135.64	1211.03	0.165	0.739
CD630_08660		2905.18	2376.62	-0.18	0.685	813.949	849.973	0.112	0.819
CD630_08670		8.978	7.859	-0.441	0.459	11.232	9.96	-0.432	0.403
CD630_08680		556.589	433.645	-0.46	0.0655	871.122	779.825	-0.227	0.42
CD630_08690	modA	293.267	476.729	0.948	0.0115	164.232	247.782	0.852	0.00369
CD630_08700	modB	38.826	41.7	0.174	0.698	48.148	45.677	-0.135	0.807
CD630_08710	modC	143.584	116.952	-0.39	0.195	207.242	164.372	-0.5	0.14
CD630_08720	maa	102.084	92.042	-0.203	0.541	135.729	112.424	-0.416	0.264
CD630_08730		10952.9	24614.5	1.365	7.4e-05	48988.4	72673.8	0.682	0.0265
CD630_08740		4201.61	8997.93	1.295	6.97e-05	17611	24940.1	0.626	0.0358
CD630_08750		2282.94	4647.14	1.214	0.000141	7941.47	11533.7	0.666	0.0329
CD630_08760		51.249	55.87	0.226	0.605	169.961	185.84	0.158	0.77
CD630_08770		360.051	692.049	1.141	0.00117	1376.91	1924.5	0.541	0.139
CD630_08780		1597.84	3262.77	1.194	0.00032	5851.77	8397.11	0.629	0.0548
CD630_08790		1325.25	1246.84	-0.107	0.66	1004.14	1041.5	0.074	0.857
CD630_08800		920.513	746.859	-0.382	0.0909	879.299	562.846	-0.907	2.96e-05
CD630_08810		4168.93	3090.58	-0.54	0.00943	3291.43	2158.68	-0.832	8.04e-05
CD630_08820	glgC	1414.74	1298.79	-0.057	0.891	544.713	603.518	0.224	0.585
CD630_08830	glgD	1399.02	1454.6	0.14	0.716	676.569	695.341	0.08	0.871
CD630_08840	glgA	1941.15	1939.72	0.073	0.857	1220.58	1276.43	0.098	0.793
CD630_08850	glgP	2834.47	3080.55	0.211	0.56	1691.64	1697.02	0.027	0.962
CD630_08860		1050.17	1088.89	0.113	0.752	667.748	682.06	0.056	0.905
CD630_08870		2677.39	1996.81	-0.544	0.0215	2839.26	2691.97	-0.093	0.855
CD630_08880	speA	174.151	260.362	0.701	0.0427	577.498	729.092	0.455	0.264
CD630_08890	speH	32.218	65.699	1.451	0.000519	138.499	188.467	0.553	0.206
CD630_08900	speE	110.22	192.865	1.079	0.00283	466.424	710.356	0.777	0.0192
CD630_08910	speB	85.26	162.681	1.241	9.86e-05	345.616	541.893	0.843	0.00943
CD630_08920	cspA	2236.26	2481.85	0.219	0.484	3997.03	3645.18	-0.283	0.626
CD630_08930		7874.74	9444.04	0.333	0.0784	10124.8	11504.3	0.258	0.23
CD630_08940		1165.99	777.223	-0.724	0.039	3634.07	3315.19	-0.17	0.623
CD630_08950		910.244	698.992	-0.498	0.105	2813.44	2588.8	-0.157	0.656
CD630_08960		182.9	69.558	-1.167	0.0288	169.962	160.39	-0.132	0.798
CD630_08970		468.587	369.719	-0.428	0.0852	415.24	394.305	-0.137	0.817
CD630_08980		1814.08	2341.81	0.468	0.0139	2576.24	2762.8	0.144	0.733
CD630_08990	dinB	265.886	228.487	-0.291	0.226	359.852	325.618	-0.212	0.522
CD630_09000	opuCA	2369.44	921.45	-1.685	5.01e-12	1304.5	351.677	-2.362	8.37e-19
CD630_09010	opuCC	2065.74	805.76	-1.683	2.16e-12	1055.22	275.937	-2.403	1.72e-18
CD630_09020		55.895	15.341	-1.447	0.00109	3.072	2.744	-0.264	------
CD630_09030		370.113	397.139	0.132	0.61	273.892	334.52	0.335	0.467
CD630_09040		408.378	418.93	0.055	0.849	628.424	574.124	-0.19	0.543
CD630_09050		3994.56	2799.84	-0.638	0.00717	4055.66	4241.96	0.094	0.751
CD630_09060		355.663	275.9	-0.485	0.0911	425.617	404.614	-0.11	0.773
CD630_09070		1395.4	1027.3	-0.552	0.0189	960.555	949.466	-0.16	0.807
CD630_09071		7.865	6.945	-0.465	0.438	3.822	3.515	-0.358	------
CD630_09080		10.597	9.648	-0.34	0.566	4.679	4.453	-0.178	------
CD630_09090		1.356	1.337	-0.087	------	0.257	0.256	-0.016	------
CD630_09100		1006.26	772.875	-0.491	0.0317	1314.64	1176.9	-0.198	0.617
CD630_09110		2.278	2.202	-0.179	------	0.84	0.851	0.083	------
CD630_09120		1.785	1.692	-0.326	------	0.995	1	0.025	------
CD630_09130		0.362	0.356	-0.112	------	0.358	0.358	0.008	------
CD630_09140		1.542	1.454	-0.285	------	0.818	0.827	0.065	------
CD630_09150		1.697	1.61	-0.282	------	1.407	1.449	0.097	------
CD630_09160		23.819	33.773	0.898	0.0325	19.593	22.191	0.364	0.496
CD630_09170		9.387	7.704	-0.711	0.205	4.112	4.221	0.127	------
CD630_09180		7.727	7.98	0.133	0.839	5.469	5.661	0.165	------
CD630_09190		1.67	1.687	0.064	------	0.809	0.805	-0.027	------
CD630_09200		9.816	11.21	0.49	0.386	5.302	5.279	-0.019	------
CD630_09210		9.966	11.919	0.619	0.258	6.222	6.85	0.235	0.641
CD630_09220		11.446	13.471	0.513	0.355	9.306	9.842	0.178	0.782
CD630_09230		1.545	1.63	0.269	------	1.295	1.301	0.031	------
CD630_09231		0.358	0.36	0.021	------	0.256	0.257	0.03	------
CD630_09240		0.911	0.845	-0.501	------	0.658	0.661	0.019	------
CD630_09241		0.491	0.473	-0.249	------	0.256	0.257	0.03	------
CD630_09250		0.748	0.723	-0.21	------	1.275	1.261	-0.039	------
CD630_09260		13.707	16.521	0.571	0.253	10.064	11.258	0.445	0.388
CD630_09270		4.878	4.769	-0.129	0.849	3.081	3.016	-0.119	------
CD630_09280		0.362	0.356	-0.078	------	0.257	0.256	-0.016	------
CD630_09290		7.315	6.503	-0.418	0.494	5.629	5.385	-0.22	------
CD630_09300		5.076	4.95	-0.106	0.874	3.643	3.652	0.013	------
CD630_09301		1.361	1.297	-0.293	------	1.819	1.822	0.009	------
CD630_09310		3.043	2.929	-0.208	0.752	2.974	2.925	-0.07	------
CD630_09320		5.849	5.644	-0.132	0.846	3.977	3.992	0.02	------
CD630_09330		0.89	0.873	-0.111	------	0.506	0.512	0.056	------
CD630_09340		1.328	1.27	-0.298	------	0.256	0.257	0.03	------
CD630_09341		1.394	1.319	-0.371	------	1.275	1.261	-0.039	------
CD630_09350		10.518	9.815	-0.253	0.671	7.317	7.606	0.154	0.813
CD630_09360		11.423	12.35	0.261	0.636	6.025	5.899	-0.099	------
CD630_09370		6.822	6.169	-0.387	0.524	5.309	5.07	-0.209	------
CD630_09380		10.668	11.799	0.349	0.542	6.737	6.598	-0.086	0.904
CD630_09390		10544.4	7618.02	-0.571	0.0146	4427.84	4644.55	0.012	0.991
CD630_09400		3669.82	2752.67	-0.533	0.0283	3124.89	3022.2	-0.069	0.857
CD630_09401		27.312	29.056	0.158	0.733	19.051	19.251	0.032	0.969
CD630_09410		725.921	756.126	0.08	0.752	473.496	456.59	-0.074	0.839
CD630_09420		3505.99	3016.63	-0.257	0.311	1567.07	1543.25	-0.11	0.861
CD630_09430		34.216	19.352	-1.312	0.00403	4.847	4.601	-0.211	------
CD630_09440		43.521	25.504	-1.248	0.00234	6.496	6.077	-0.28	0.615
CD630_09450		43.899	25.213	-1.275	0.0031	10.747	9.67	-0.44	0.396
CD630_09460		192.949	115.163	-1.002	0.000102	131.053	123.327	-0.131	0.829
CD630_09461		86.722	67.085	-0.519	0.135	81.545	77.677	-0.164	0.802
CD630_09470		27.284	18.84	-0.952	0.0464	6.676	6.899	0.156	0.812
CD630_09480		35.391	18.554	-1.6	0.000215	6.479	6.267	-0.159	0.807
CD630_09490		10.336	8.321	-0.774	0.153	1.891	1.852	-0.082	------
CD630_09500		18.57	13.945	-0.854	0.0654	5.687	5.53	-0.107	------
CD630_09510		14.017	11.419	-0.661	0.201	3.123	3.143	0.038	------
CD630_09520		12.814	9.887	-0.872	0.0946	2.321	2.312	-0.014	------
CD630_09530		18.373	11.703	-1.358	0.00563	2.768	2.622	-0.307	------
CD630_09531		5.29	4.033	-1.055	0.0579	0.815	0.824	0.05	------
CD630_09540		59.752	30.421	-1.39	0.000621	8.173	7.964	-0.12	0.857
CD630_09550		28.887	16.655	-1.43	0.00143	4.849	4.683	-0.159	------
CD630_09560		14.234	9.886	-1.225	0.0145	3.942	3.784	-0.214	------
CD630_09561		6.57	5.06	-1.154	0.04	1.443	1.398	-0.151	------
CD630_09562		44.302	49.806	0.233	0.574	40.247	37.012	-0.079	0.913
CD630_09570		856.501	863.379	0.002	0.995	618.258	753.135	0.405	0.0851
CD630_09580		2119.02	2326.39	0.164	0.521	1345.18	1658.15	0.406	0.128
CD630_09590		107.164	96.589	-0.237	0.506	55.453	60.007	0.194	0.687
CD630_09600		35.529	26.025	-0.75	0.0743	17.765	17.74	0.02	0.984
CD630_09610		55.582	31.756	-1.295	0.000666	15.048	14.516	-0.136	0.829
CD630_09620		2.629	2.221	-0.951	------	0.639	0.631	-0.043	------
CD630_09630		8.827	6.685	-1.067	0.0528	0.977	0.982	0.02	------
CD630_09640		18.501	11.165	-1.589	0.000796	6.391	6.358	-0.033	0.969
CD630_09650		15.497	11.405	-0.944	0.0559	3.057	3.07	0.029	------
CD630_09660		33.362	25.572	-0.671	0.128	19.879	17.781	-0.375	0.468
CD630_09670		112.092	111.29	-0.022	0.952	87.961	85.343	-0.072	0.887
CD630_09680		25.869	23.157	-0.262	0.587	19.523	19.207	-0.058	0.939
CD630_09690		6.779	5.969	-0.534	0.372	2.022	1.938	-0.178	------
CD630_09700		8.296	6.33	-0.991	0.073	1.627	1.64	0.035	------
CD630_09710		6.32	4.983	-0.982	0.0854	4.473	4.341	-0.154	------
CD630_09720		51.412	36.658	-0.781	0.0254	36.825	33.79	-0.247	0.647
CD630_09730		3.645	3.375	-0.401	0.518	3.825	3.728	-0.108	------
CD630_09740		0.523	0.534	0.13	------	0.257	0.256	-0.016	------
CD630_09750		5675.89	3364.25	-0.908	0.000232	4818.26	4122.48	-0.288	0.532
CD630_09760		5604.95	3100.21	-1.017	0.00035	4702.2	4546.04	-0.055	0.902
CD630_09770		9429.05	5596.25	-0.933	0.000275	7927.82	7664.42	-0.066	0.882
CD630_09771		859.663	1196.3	0.455	0.277	486.647	636.218	0.313	0.569
CD630_09772		13.47	13.852	0.149	0.815	16.806	12.926	-0.584	0.165
CD630_09780		10.763	9.035	-0.641	0.24	7.944	7.589	-0.185	0.772
CD630_09790		21.544	18.356	-0.415	0.422	16.588	16.739	0.011	0.992
CD630_09810		236.269	172.094	-0.591	0.0317	423.845	309.135	-0.567	0.0934
CD630_09820	ubiA	98.65	87.526	-0.252	0.413	212.805	174.743	-0.378	0.296
CD630_09830		150.403	128.703	-0.304	0.281	306.948	234.368	-0.558	0.0361
CD630_09840		693.706	617.362	-0.185	0.541	1190.21	994.045	-0.363	0.131
CD630_09850		491.522	483.959	-0.023	0.936	832.224	731.328	-0.254	0.431
CD630_09860	rpsA	5681.24	6417.28	0.225	0.386	8866.19	9374.7	0.114	0.763
CD630_09870		236.116	254.147	0.141	0.595	427.669	422.652	-0.03	0.95
CD630_09880		28.325	23.79	-0.395	0.408	66.866	52.427	-0.587	0.114
CD630_09890	leuA	19.866	20.885	0.1	0.856	51.583	51.507	-0.02	0.982
CD630_09900	leuC	20.558	21.378	0.104	0.846	42.608	44.553	0.124	0.817
CD630_09910	leuD	6.556	6.15	-0.256	0.681	12.133	11.987	-0.052	0.948
CD630_09920	leuB	19.466	19.923	0.06	0.911	27.333	27.773	0.057	0.937
CD630_09930		970.386	725.147	-0.534	0.0333	1268.08	1050.09	-0.381	0.173
CD630_09940		1135.42	985.957	-0.266	0.257	1983.45	1792.33	-0.184	0.657
CD630_09950	serA	443.747	268.574	-0.94	0.0019	698.435	646.513	-0.143	0.71
CD630_09960		689.559	430.631	-0.862	0.00307	1039.81	961.87	-0.149	0.724
CD630_09970		610.281	901.311	0.704	0.00884	1160.96	1332.67	0.281	0.551
CD630_09980		405.605	622.88	0.795	0.00183	982.092	1026.75	0.112	0.817
CD630_09990		1067.02	1229.95	0.282	0.341	807.519	916.425	0.255	0.327
CD630_10000		52.678	67.425	0.545	0.0953	49.359	56.913	0.36	0.425
CD630_10010		60.228	91.371	0.883	0.00168	57.796	73.178	0.584	0.0931
CD630_10020		108.359	192.502	1.031	0.00156	209.922	235.785	0.239	0.567
CD630_10030	fumA	430.029	717.86	0.937	6.45e-05	616.566	747.145	0.355	0.303
CD630_10040	fumB	515.611	802.48	0.824	8.43e-06	532.952	648.603	0.395	0.144
CD630_10050		459.354	774.137	0.956	6.97e-05	800.876	918.52	0.248	0.516
CD630_10060		62.271	56.822	-0.195	0.587	132.138	117.399	-0.268	0.438
CD630_10070		127.303	83.374	-0.862	0.00125	158.443	128.697	-0.459	0.181
CD630_10080		616.719	696.96	0.211	0.444	1125.03	1167.29	0.094	0.838
CD630_10090		59.634	82.636	0.675	0.075	94.817	124.01	0.62	0.0381
CD630_10100	nagA	70.331	136.879	1.351	2.29e-07	161.605	191.657	0.355	0.293
CD630_10110	nagB	53.084	82.566	0.88	0.0164	96.589	129.811	0.685	0.0111
CD630_10120		20.979	11.951	-1.666	0.000391	5.058	4.46	-0.65	------
CD630_10130		116.434	151.078	0.518	0.0558	115.105	123.766	0.172	0.673
CD630_10140		108.617	132.943	0.398	0.162	106.327	112.427	0.132	0.763
CD630_10150		743.446	578.991	-0.469	0.0496	1349.99	1222.13	-0.21	0.538
CD630_10160		197.246	124.868	-0.875	0.00359	258.947	223.326	-0.32	0.264
CD630_10170		21.32	19.171	-0.307	0.532	72.783	77.062	0.147	0.763
CD630_10180		51.962	45.181	-0.297	0.461	125.494	137.222	0.207	0.589
CD630_10190		4.959	4.61	-0.295	0.637	3.901	3.689	-0.291	------
CD630_10200		1.552	1.487	-0.226	------	2.597	2.587	-0.019	------
CD630_10210		41.726	33.334	-0.502	0.249	41.838	40.358	-0.105	0.852
CD630_10220		570.243	952.285	0.932	0.000425	418.242	740.642	1.157	1.96e-08
CD630_10230		290.655	738.583	1.63	2.52e-07	1034.43	1258.38	0.389	0.411
CD630_10240	potA	326.013	873.724	1.768	1.91e-10	1045.67	1480.76	0.64	0.108
CD630_10250	potB	108.617	277.479	1.723	1.99e-08	333.25	480.245	0.677	0.0915
CD630_10260	potC	111.322	265.164	1.602	3.78e-07	356.504	527.33	0.711	0.0591
CD630_10270	potD	354.297	849.606	1.55	1.46e-06	1275.53	1857.79	0.683	0.0715
CD630_10280		8.965	8.08	-0.363	0.539	13.466	14.292	0.201	0.748
CD630_10290		16.833	15.109	-0.347	0.506	23.047	23.312	0.052	0.945
CD630_10300		25.367	23.213	-0.195	0.708	29.297	28.233	-0.09	0.887
CD630_10310		41.1	34.432	-0.425	0.28	42.105	46.656	0.275	0.581
CD630_10320		71.662	65.473	-0.192	0.588	51.512	50.226	-0.074	0.901
CD630_10330	mnaA	62.882	73.071	0.301	0.39	74.06	73.352	-0.017	0.982
CD630_10340		156.533	136.035	-0.271	0.355	121.441	102.799	-0.388	0.223
CD630_10350	cwp16	3934.66	3887.45	-0.022	0.923	6447.53	5719.7	-0.239	0.296
CD630_10360	cwp17	1071.58	1157.34	0.143	0.522	2078.74	1833.89	-0.252	0.299
CD630_10370		693.598	391.611	-1.063	4.8e-06	863.247	649.368	-0.59	0.00278
CD630_10380		556.154	454.106	-0.38	0.0884	834.984	667.177	-0.43	0.142
CD630_10390		276.754	216.8	-0.47	0.0653	396.022	337.276	-0.298	0.394
CD630_10400	addB	1299.33	1358.7	0.082	0.716	2075.65	2035.41	-0.026	0.961
CD630_10410	addA	1605.41	1905.27	0.313	0.132	2736.98	2742.66	0.019	0.974
CD630_10420	sbcD	656.89	767.971	0.292	0.177	899.561	999.58	0.217	0.512
CD630_10430	sbcC	3015.09	3570.8	0.313	0.123	4033.55	4593.3	0.253	0.476
CD630_10440		3443.99	2554.94	-0.543	0.0162	3369.53	3513.69	0.091	0.794
CD630_10450		24.972	25.494	0.068	0.89	45.643	49.654	0.201	0.7
CD630_10460	pepT	1648.07	2104.28	0.417	0.164	2099.3	2529.93	0.377	0.123
CD630_10470	cwp18	1003.81	984.966	-0.036	0.89	1805.49	1914.39	0.12	0.63
CD630_10480		1495.71	1181.81	-0.437	0.103	1215.99	1215.19	-0.03	0.962
CD630_10490	ppnK	1315.68	1270.15	-0.073	0.787	1620.53	1686.9	0.08	0.799
CD630_10500		1037.51	856.192	-0.369	0.184	958.526	958.729	-0.004	0.995
CD630_10510		45.312	39.312	-0.302	0.476	62.084	62.074	0.003	0.998
CD630_10520		299.123	267.999	-0.212	0.409	309.667	332.787	0.154	0.626
CD630_10521		29.511	28.28	-0.134	0.791	24.072	22.003	-0.266	0.627
CD630_10530		2094.87	1577.39	-0.532	0.0394	1738.16	1513.41	-0.284	0.278
CD630_10540	bcd2	21253.3	37965.4	1.034	0.000134	21864.1	28650.7	0.503	0.101
CD630_10550	etfB3	18347.1	33447.1	1.073	2.84e-05	20244.2	24870.7	0.354	0.341
CD630_10560	etfA3	20388.5	37851.1	1.1	2.3e-05	21038.3	26714.5	0.412	0.238
CD630_10570	crt2	10000.7	18228.6	1.063	0.000315	9178.39	12412.3	0.552	0.0657
CD630_10580	hbd	21317.4	35103.9	0.893	0.00216	19951.3	24250	0.342	0.337
CD630_10590	thlA1	34801.5	53580.8	0.771	0.0164	26301	33583.2	0.469	0.0907
CD630_10600		459.1	446.144	-0.053	0.849	863.714	769.719	-0.212	0.534
CD630_10610		1008.74	928.839	-0.143	0.605	1154.71	1069.5	-0.155	0.66
CD630_10620	acpP	11160.4	8490.8	-0.492	0.0131	12788.2	12087.8	-0.209	0.736
CD630_10630		5.865	6.523	0.354	0.566	6.49	5.849	-0.426	0.383
CD630_10631		103.389	23.433	-0.624	0.0443	6.501	5.529	-0.461	0.233
CD630_10632		111.527	27.939	-1.356	0.00307	4.379	3.719	-0.599	------
CD630_10633		103.923	24.69	-1.024	0.0115	3.28	2.984	-0.321	------
CD630_10640	ccpA	1450.16	793.893	-1.106	3.59e-06	2548.12	2061.94	-0.434	0.0355
CD630_10650		118.468	31.31	-1.278	0.00698	12.364	9.491	-0.811	0.0548
CD630_10660		105.757	47.016	-1.665	1.87e-05	48.439	42.445	-0.358	0.42
CD630_10670	CdeC	5113.81	870.45	-1.125	0.00996	233.206	149.197	-0.819	0.0481
CD630_10680		28.417	26.951	-0.12	0.807	74.105	66.475	-0.263	0.554
CD630_10690		156.732	155.692	-0.011	0.972	391.319	360.222	-0.171	0.583
CD630_10700		988.708	763.3	-0.485	0.045	1567.6	1355.69	-0.294	0.264
CD630_10710		368.178	493.953	0.551	0.00709	742.635	745.136	0.002	0.998
CD630_10720		1982.95	2393.49	0.344	0.0846	4441.81	4071.45	-0.172	0.534
CD630_10730		234.076	179.376	-0.467	0.151	230.42	357.061	0.785	0.0361
CD630_10740		112.118	95.443	-0.31	0.384	88.172	163.25	1.261	0.000103
CD630_10750		185.567	157.121	-0.311	0.303	160.489	276.713	1.031	0.00316
CD630_10760		151.626	132.805	-0.253	0.451	127.928	225.374	1.072	0.00234
CD630_10770		111.421	112.745	-0.02	0.962	106.558	179.738	1.04	0.00224
CD630_10780		104.752	93.373	-0.214	0.598	85.615	141.128	0.99	0.00681
CD630_10790		1935.39	1652.49	-0.296	0.211	2014.61	2176.92	0.131	0.737
CD630_10800		1084.16	451.7	-1.57	3.34e-10	1712.71	697.482	-1.718	2.07e-12
CD630_10810	moeA	983.802	757.094	-0.489	0.0217	1322.98	1089.4	-0.391	0.094
CD630_10820	mobB	222.042	169.521	-0.517	0.0634	275.168	247.779	-0.212	0.546
CD630_10830		3169.27	1775.43	-1.017	1.76e-05	2696.7	2088.94	-0.436	0.306
CD630_10840		856.448	930.71	0.181	0.581	1466.11	1444.98	-0.008	0.991
CD630_10850		314.659	202.875	-0.838	0.00647	1918.03	1692.93	-0.208	0.644
CD630_10860		381.389	235.933	-0.914	0.00191	2717.39	2367.56	-0.255	0.538
CD630_10870	zupT	0.951	0.93	-0.123	------	2.47	2.443	-0.064	------
CD630_10880		58.698	31.95	-1.401	7.78e-05	65.028	47.713	-0.793	0.0207
CD630_10890	rgbR	115.012	66.028	-1.125	0.000263	91.336	85.215	-0.168	0.694
CD630_10900	rgbS	88.373	69.694	-0.51	0.114	130.918	113.418	-0.328	0.428
CD630_10910	int1	1934.3	2438.65	0.414	0.0909	1844.89	2054.74	0.191	0.67
CD630_10920	xis1	5.918	7.663	0.914	0.104	0.66	0.672	0.095	------
CD630_10921		9.164	13.767	1.244	0.0174	2.488	2.659	0.387	------
CD630_10940		14.546	24.87	1.41	0.00267	5.042	5.39	0.224	------
CD630_10950		209.395	360.844	1.024	7.69e-06	285.227	372.347	0.561	0.0207
CD630_10960		182.57	322.316	1.049	4.89e-05	289.443	360.651	0.457	0.131
CD630_10970		298.404	489.036	0.896	0.000412	375.577	478.497	0.474	0.114
CD630_10980		503.215	534.256	0.104	0.701	528.949	436.38	-0.398	0.0952
CD630_10990		117.117	133.471	0.234	0.486	138.584	112.795	-0.464	0.134
CD630_10991		21.624	28.282	0.671	0.114	19.544	17.515	-0.346	0.532
CD630_11000		0.606	0.594	-0.138	------	0.992	0.997	0.025	------
CD630_11010		0.358	0.36	0.025	------	0.257	0.256	-0.016	------
CD630_11020		1.679	1.691	0.034	------	0.991	0.997	0.023	------
CD630_11030		183.037	191.807	0.109	0.729	268.953	230.041	-0.341	0.378
CD630_11031		44.471	49.924	0.3	0.466	71.921	60.538	-0.397	0.338
CD630_11040		1004.81	963.095	-0.056	0.856	1442.49	1278.58	-0.248	0.506
CD630_11041		11.244	10.403	-0.233	0.688	12.146	11.628	-0.098	0.885
CD630_11042		0.64	0.625	-0.174	------	1.775	1.827	0.157	------
CD630_11050		5.46	7.819	1.409	0.00984	3.841	3.842	0.009	------
CD630_11060	topB	3.16	3.841	0.977	0.0828	1.438	1.456	0.061	------
CD630_11061		0.256	0.258	0.061	------	1	1	------	------
CD630_11070		1.264	1.361	0.447	------	0.257	0.256	-0.016	------
CD630_11071		0.256	0.258	0.061	------	1	1	------	------
CD630_11080		3.199	3.98	1.09	0.0559	1.141	1.155	0.079	------
CD630_11090		2.129	2.422	0.689	------	0.257	0.256	-0.016	------
CD630_11100		5.256	7.64	1.348	0.0146	1.503	1.527	0.101	------
CD630_11110		2.354	2.693	0.65	------	0.256	0.257	0.03	------
CD630_11120		2.727	2.973	0.405	0.501	0.257	0.256	-0.016	------
CD630_11130		1.289	1.481	0.668	------	1	1	------	------
CD630_11140		1.161	1.22	0.289	------	1	1	------	------
CD630_11150		7.014	9.594	1.079	0.047	1.134	1.185	0.196	------
CD630_11160		0.857	0.886	0.166	------	0.256	0.257	0.03	------
CD630_11170		1	1	------	------	1	1	------	------
CD630_11180		3.6	4.752	1.176	0.0357	1.29	1.358	0.222	------
CD630_11190		6.105	5.855	-0.13	0.849	7.9	7.759	-0.084	0.909
CD630_11200	pflD	347.706	328.669	-0.107	0.673	387.188	349.559	-0.199	0.6
CD630_11210	pflC	113.095	110.251	-0.063	0.864	133.263	125.56	-0.14	0.762
CD630_11220		265.289	194.446	-0.538	0.149	287.393	304.817	0.124	0.741
CD630_11230		1803.3	1526.97	-0.291	0.221	1784.78	1673.57	-0.169	0.768
CD630_11240		1149.39	1203.36	0.072	0.822	1159.27	1356.41	0.312	0.23
CD630_11241		446.447	463.777	0.073	0.837	389.511	369.745	-0.131	0.812
CD630_11250		10045.4	9914.98	-0.02	0.952	4690.23	4508.04	-0.046	0.931
CD630_11260		85.304	83.213	-0.061	0.865	94.235	84.584	-0.259	0.503
CD630_11261		135.484	100.087	-0.618	0.0229	87.879	128.261	0.849	0.00467
CD630_11270		220.127	152.375	-0.713	0.0125	123.323	161.489	0.614	0.0167
CD630_11280	polA	2137.59	2230.33	0.07	0.8	3613.35	3310.03	-0.166	0.581
CD630_11290	coaE	642.364	814.797	0.44	0.0635	1175.17	1149.17	-0.04	0.937
CD630_11300		443.545	552.124	0.401	0.0884	927.92	889.893	-0.079	0.867
CD630_11310		1382.78	1730.49	0.413	0.0755	2805.52	2721.85	-0.053	0.914
CD630_11320		5400.29	2610.12	-1.192	0.000515	4009.97	3998.82	-0.113	0.869
CD630_11330		1182.03	438.252	-1.739	5.96e-09	1391.02	947.097	-0.687	0.0596
CD630_11340	gloA	904.235	808.485	-0.188	0.595	1382.28	1425.26	0.057	0.923
CD630_11350		6489.99	6876.27	0.099	0.729	9747.83	9578.2	-0.028	0.955
CD630_11360		613.986	539.087	-0.24	0.396	899.447	793.741	-0.24	0.521
CD630_11370	rnfC	24235.5	27233.6	0.198	0.488	10216.5	11184.8	0.171	0.607
CD630_11380	rnfD	11878.1	13742.2	0.242	0.396	5133.75	5958.91	0.255	0.495
CD630_11390	rnfG	10860.8	13288.9	0.34	0.235	4402.66	5269.61	0.311	0.376
CD630_11400	rnfE	4536.27	5394.02	0.284	0.34	1878.96	2272.12	0.349	0.264
CD630_11410	rnfA	3991.54	4712.06	0.276	0.365	1668.49	1933.91	0.275	0.376
CD630_11420	rnfB	31414.8	35382.7	0.205	0.477	13022.5	15220.9	0.276	0.423
CD630_11430		3375.44	3121.67	-0.135	0.571	7025.04	5396.96	-0.513	0.0697
CD630_11440	radC	1988.47	2328.09	0.275	0.304	5009.73	4218.17	-0.324	0.307
CD630_11450	mreB2	5075.05	6149.45	0.348	0.178	12168.6	10515.1	-0.286	0.325
CD630_11460	mreC	2442.21	2923.34	0.324	0.178	4877.86	4296.49	-0.243	0.436
CD630_11470		444.046	502.046	0.221	0.451	964.414	838.155	-0.275	0.346
CD630_11480		7088.37	8709.76	0.379	0.147	15107.8	14038.8	-0.143	0.67
CD630_11490	minC	3303.67	3821.05	0.266	0.207	4323.46	4374.43	0.018	0.966
CD630_11500	minD	3432.81	4413.15	0.454	0.0263	4936.25	5143.62	0.076	0.817
CD630_11510	minE	618.381	683.027	0.184	0.454	783.458	756.29	-0.079	0.82
CD630_11520	mrdB	816.989	977.53	0.319	0.24	1376.83	1374.43	-0.001	1
CD630_11530	mgsA	689.204	802.113	0.278	0.312	1389.81	1314.04	-0.109	0.799
CD630_11540		114.757	88.03	-0.489	0.167	109.511	100.861	-0.184	0.648
CD630_11550		149.024	107.454	-0.604	0.0599	133.569	113.397	-0.379	0.216
CD630_11560		8326.13	9788.56	0.284	0.312	13537.9	12443.3	-0.164	0.58
CD630_11570	norV	8440.64	8572.83	0.02	0.939	7063.43	6964.19	-0.026	0.954
CD630_11580		1956.55	2009.65	0.049	0.841	2807.47	2638.98	-0.128	0.661
CD630_11590		811.476	865.539	0.121	0.606	1162.72	1089.21	-0.135	0.681
CD630_11600	rng	1270.1	1389.26	0.164	0.461	1842.49	1792.85	-0.06	0.861
CD630_11610	rplU	4311.22	5679.1	0.536	0.124	13801.5	15333.6	0.216	0.63
CD630_11620		3051.75	4274.24	0.637	0.0561	10435.7	11852.8	0.238	0.582
CD630_11630	rpmA	1015.99	1303.94	0.489	0.154	2592.53	2983.79	0.283	0.448
CD630_11640	obgE	443.638	635.886	0.684	0.0638	1517.87	1536.78	0.063	0.924
CD630_11650		306.894	383.444	0.481	0.252	1164.22	1088.26	-0.085	0.882
CD630_11660	hom1	226.783	187.578	-0.352	0.192	226.918	223.731	-0.016	0.983
CD630_11670		145.85	94.968	-0.86	0.00533	283.33	274.832	-0.066	0.875
CD630_11680		5.574	5.418	-0.124	0.855	8.199	8.378	0.089	0.902
CD630_11690		339.292	250.2	-0.585	0.0351	367.45	331.587	-0.22	0.557
CD630_11700		54.879	347.132	3.516	1.76e-29	68.733	164.532	1.829	7.87e-11
CD630_11710	etfB4	55.224	302.918	3.304	1.45e-30	71.986	133.878	1.395	1.69e-07
CD630_11720	etfA4	278.177	1151.5	2.577	5.39e-23	285.706	516.685	1.244	8.82e-11
CD630_11730		303.399	1034.24	2.165	3.89e-15	274.692	461.147	1.075	1.21e-06
CD630_11740		140.738	148.173	0.1	0.762	289.33	210.071	-0.66	0.0186
CD630_11750	ackA	7421.17	11153.5	0.74	9.19e-05	13212.1	14621.5	0.191	0.536
CD630_11760		6908.84	8667.85	0.415	0.136	18831.1	19294.2	0.072	0.88
CD630_11761	rpmF	1548.95	1778.38	0.303	0.398	3560.92	3771.87	0.11	0.806
CD630_11770	fapR	3725.6	3882.83	0.047	0.886	6390.84	6474.1	0.025	0.95
CD630_11780	plsX	3488.35	4203.37	0.312	0.234	6425.64	6820.01	0.111	0.748
CD630_11790	fabH	1748.95	2502.98	0.636	0.00385	3365.11	3838.74	0.263	0.312
CD630_11800	fabK	2676.36	3946.69	0.668	0.00669	5710.06	6297.46	0.184	0.569
CD630_11810	fabD	2667.64	4322.01	0.815	0.00214	7067.55	7822.59	0.181	0.601
CD630_11820	fabG	2470.54	4034.25	0.803	0.0054	6948.63	7535.63	0.146	0.696
CD630_11830	acpP1	1760.55	2773.76	0.747	0.0134	5618.63	5644.26	-0.004	0.995
CD630_11840	fabF	4184.14	6787	0.805	0.00482	13164.3	13790.9	0.086	0.813
CD630_11850		699.515	660.815	-0.103	0.75	941.474	915.595	-0.032	0.952
CD630_11860		871.808	892.26	0.06	0.858	1187.89	1182.5	0.004	0.996
CD630_11870		2.956	2.963	0.008	0.989	3.281	3.271	-0.026	------
CD630_11880		3.433	3.576	0.216	0.739	1.956	1.886	-0.201	------
CD630_11890		17.699	23.016	0.734	0.0886	24.144	23.588	-0.06	0.935
CD630_11900		553.843	415.562	-0.525	0.0722	1080.14	995.355	-0.166	0.59
CD630_11910	fbp	3504.79	3388.65	-0.058	0.87	5989.05	5118.06	-0.317	0.208
CD630_11920	spoIIIAA	2.627	2.335	-0.659	------	1.292	1.28	-0.043	------
CD630_11930	spoIIIAB	1.49	1.534	0.181	------	1.634	1.673	0.124	------
CD630_11940	spoIIIAC	0.511	0.506	-0.072	------	0.257	0.256	-0.016	------
CD630_11950	spoIIIAD	1.831	1.78	-0.179	------	0.956	0.945	-0.062	------
CD630_11960	spoIIIAE	3.526	3.58	0.075	0.912	3.264	3.128	-0.227	------
CD630_11970	spoiIIIAF	4.442	3.951	-0.555	0.362	2.915	2.861	-0.088	------
CD630_11980	spoIIIAG	10.745	9.831	-0.349	0.556	5.445	5.386	-0.057	------
CD630_11990	spoIIIAH	15.931	14.217	-0.344	0.515	4.594	4.76	0.177	------
CD630_12000		5233.9	2407.65	-1.389	1.32e-08	5581.83	4052.68	-0.606	0.0746
CD630_12010	nusB	755.43	446.588	-0.962	7.25e-05	1360.65	931.778	-0.677	0.0279
CD630_12020	gcp1	146.539	137.709	-0.067	0.865	308.9	251.103	-0.353	0.388
CD630_12030	xseA	684.368	622.271	-0.174	0.458	1115.52	946.925	-0.334	0.254
CD630_12040	xseB	152.616	162.123	0.115	0.704	250.68	224.111	-0.232	0.59
CD630_12050	ispA	693.05	781.597	0.224	0.311	970.485	993.556	0.039	0.931
CD630_12060		273.95	336.161	0.386	0.152	468.219	439.602	-0.122	0.759
CD630_12070	dxs	1313.24	1700.6	0.466	0.0591	2527.8	2389.62	-0.097	0.817
CD630_12080		525.669	780.314	0.732	0.000621	997.205	1025.24	0.058	0.892
CD630_12090	recN	1584.76	1884.91	0.32	0.207	3338.3	3288.44	-0.02	0.966
CD630_12100		481.764	413.399	-0.265	0.369	922.655	782.349	-0.292	0.421
CD630_12110		394.913	337.382	-0.29	0.291	383.697	334.268	-0.269	0.534
CD630_12120	bltD	562.94	503.252	-0.212	0.369	679.706	575.837	-0.344	0.171
CD630_12130	spoIVB	13.843	14.979	0.229	0.668	19.09	17.065	-0.396	0.431
CD630_12140	spo0A	16800.9	14485.1	-0.284	0.322	14962.1	14562.4	-0.061	0.874
CD630_12150		1193.91	1150.17	-0.065	0.801	1733.46	1521.36	-0.259	0.304
CD630_12160		1450.57	1292.14	-0.202	0.435	2160.89	1868.2	-0.289	0.234
CD630_12170		1044	917.5	-0.23	0.335	1478.46	1315.3	-0.231	0.384
CD630_12180		742.303	678.259	-0.16	0.538	1138.65	975.968	-0.317	0.164
CD630_12190		1548.64	1556.79	0.016	0.956	2672.59	2356.84	-0.246	0.411
CD630_12200	nudF	800.877	788.338	-0.024	0.929	1258.28	1142.44	-0.197	0.445
CD630_12210		79.327	108.667	0.647	0.0272	118.325	153.228	0.591	0.0269
CD630_12220		749.831	978.957	0.485	0.0301	1213.39	1407.16	0.306	0.177
CD630_12230	drm	1178.12	1745.49	0.721	0.000111	1937.3	2425.95	0.454	0.0293
CD630_12240	pupG	686.384	1058.76	0.79	0.000558	1370.2	1646.64	0.363	0.137
CD630_12250	pdp	243.873	253.311	0.079	0.796	412.304	381.465	-0.157	0.617
CD630_12260		1596.22	1391	-0.251	0.328	2058.07	1837.63	-0.216	0.478
CD630_12270		507.775	621.192	0.358	0.236	1054.5	999.746	-0.075	0.89
CD630_12280		605.543	976.413	0.867	0.00247	1635.15	1719.52	0.115	0.799
CD630_12290		69.674	101.941	0.815	0.0337	189.845	208.68	0.219	0.688
CD630_12300	sigK	215.571	56.251	-1.512	0.00247	42.795	34.061	-0.611	0.144
CD630_12310		1222.72	967.506	-0.423	0.0464	1657.52	1238.19	-0.592	0.00257
CD630_12320		1856.34	1791.58	-0.051	0.886	862.22	1231	0.628	0.0719
CD630_12330	cwp26	551.062	696.151	0.428	0.0836	128.072	208.209	0.917	0.0181
CD630_12331		66.17	89.94	0.522	0.21	40.745	44.279	0.068	0.929
CD630_12332		12.076	9.186	-0.863	0.126	17.64	16.027	-0.312	0.574
CD630_12333		2.511	2.6	0.198	------	2.889	2.716	-0.297	------
CD630_12334		0.681	0.711	0.262	------	0.651	0.643	-0.062	------
CD630_12340		14.918	12.046	-0.683	0.183	16.882	15.373	-0.318	0.564
CD630_12341		1.301	1.282	-0.094	------	3.012	2.911	-0.167	------
CD630_12350		42.636	25.888	-1.086	0.0147	37.71	38.042	-0.023	0.982
CD630_12360		15.069	14.198	-0.152	0.804	21.911	17.168	-0.818	0.0526
CD630_12371		4.889	4.884	-0.029	0.963	9.371	8.127	-0.607	0.205
CD630_12380		13.985	9.225	-1.372	0.0073	24.431	17.677	-0.775	0.0757
CD630_12381		0.258	0.257	-0.031	------	0.835	0.846	0.07	------
CD630_12382		17.101	25.812	1.096	0.0108	31.663	41.243	0.726	0.0654
CD630_12390		37.911	30.362	-0.523	0.214	37.134	33.878	-0.267	0.641
CD630_12400	vanZ	395.234	167.889	-1.625	1.99e-12	306.989	230.083	-0.586	0.0763
CD630_12401		49.476	36.366	-0.706	0.0655	102.831	71.235	-0.675	0.14
CD630_12420		19.483	14.766	-0.763	0.117	31.339	24.379	-0.622	0.184
CD630_12430		30.337	26.622	-0.283	0.555	49.422	40.207	-0.532	0.191
CD630_12440		13.138	10.806	-0.625	0.247	24.152	20.915	-0.418	0.398
CD630_12450		20.509	17.088	-0.493	0.311	37.829	30.897	-0.438	0.385
CD630_12460	efp	6718.46	7910.08	0.302	0.199	15467.1	14931.5	-0.068	0.84
CD630_12470		3092.83	2204.85	-0.622	0.018	3657.58	3794.98	0.067	0.882
CD630_12480	rnc	551.42	463.713	-0.303	0.272	892.305	749.992	-0.34	0.204
CD630_12490		1315.73	1047.82	-0.422	0.0409	1397.89	1180.24	-0.344	0.108
CD630_12500	smc	5874.06	5047.08	-0.278	0.165	7875.17	6933.87	-0.256	0.233
CD630_12510	ftsY	2597.54	2709.54	0.076	0.778	2932.2	2931.57	-0.001	0.999
CD630_12511		1644.13	2074.84	0.444	0.132	4842.1	4404.85	-0.117	0.818
CD630_12520	ffh	2891.67	4171.56	0.664	0.00758	8585.15	8966.91	0.105	0.838
CD630_12530	rpsP	2005.72	2527.65	0.443	0.138	7633.03	9681.7	0.466	0.0945
CD630_12540		59.406	83.348	0.737	0.0316	238.289	310.57	0.538	0.0952
CD630_12550	rimM	170.186	271.615	0.903	0.0133	1012.87	1219.84	0.361	0.319
CD630_12560	trmD	123.379	184.184	0.78	0.0379	679.349	908.928	0.568	0.0527
CD630_12570	rplS	9194.99	13096.9	0.663	0.031	30370.1	33230.1	0.18	0.666
CD630_12580		276.508	335.616	0.354	0.286	634.993	735.099	0.3	0.46
CD630_12590	brnQ-1	200.678	240.281	0.335	0.273	29.132	37.184	0.638	0.149
CD630_12600	brnQ-2	42675.9	34713	-0.383	0.147	5979.57	9758.35	0.913	0.00226
CD630_12610		2135.61	2012.71	-0.111	0.637	2568.17	2077.4	-0.416	0.0952
CD630_12620	rnhB	550.375	728.284	0.504	0.0383	811.509	740.857	-0.188	0.575
CD630_12630		1734.64	2031.18	0.284	0.184	2359.75	2258.62	-0.093	0.809
CD630_12640		4671.26	2670.26	-0.923	0.00266	1701.4	1872.57	0.194	0.647
CD630_12650		372.67	204.238	-1.119	1.61e-05	263.407	212.733	-0.443	0.229
CD630_12660		18.805	16.452	-0.371	0.473	42.043	35.067	-0.496	0.256
CD630_12670		12.623	10.038	-0.693	0.207	27.893	26.676	-0.145	0.811
CD630_12680		12.313	10.772	-0.443	0.423	26.355	22.489	-0.5	0.263
CD630_12690		51.744	51.017	-0.027	0.95	112.763	95.822	-0.352	0.391
CD630_12700		16.296	14.884	-0.293	0.58	44.89	41.284	-0.219	0.662
CD630_12710		0.362	0.356	-0.078	------	1.446	1.401	-0.189	------
CD630_12720		32.904	34.324	0.11	0.816	38.738	34.024	-0.319	0.531
CD630_12730		259.128	226.762	-0.242	0.487	511.451	328.962	-0.677	0.0789
CD630_12740	topA	1760.01	1728.55	-0.022	0.948	3032.83	2268.71	-0.492	0.151
CD630_12750	codY	2706.34	2815.83	0.091	0.784	4799.17	4135.61	-0.269	0.423
CD630_12760		102.421	114.562	0.226	0.568	182.895	176.847	-0.066	0.899
CD630_12770		56.558	69.497	0.459	0.228	103.271	96.509	-0.149	0.745
CD630_12780	iscR	1716.55	2974.32	0.998	0.00031	1377.86	1578.33	0.276	0.342
CD630_12790	iscS2	8476.54	16543.7	1.205	3.71e-06	6427.28	7462.34	0.298	0.296
CD630_12800		3195.21	5024.15	0.828	0.00183	2084	2473.08	0.339	0.327
CD630_12810	mnmA	910.787	1089.04	0.337	0.179	1995.07	1742.33	-0.246	0.476
CD630_12820	alaS	4111.56	5203.04	0.436	0.0393	7758.38	8967.29	0.284	0.278
CD630_12830		548.413	630.4	0.254	0.316	870.462	886.041	0.038	0.924
CD630_12840		3946.22	4431.58	0.211	0.369	6323.42	6765.81	0.128	0.681
CD630_12850		327.764	470.64	0.692	0.0164	976.402	1128.51	0.23	0.595
CD630_12860		4968.31	3794.26	-0.479	0.0815	3062.32	2905.62	-0.186	0.742
CD630_12870	fur	7759.59	5452.75	-0.645	0.00102	5248.88	4943.66	-0.161	0.794
CD630_12880		126.589	61.094	-1.444	0.000137	125.206	103.093	-0.41	0.283
CD630_12890		5317.42	5561.19	0.065	0.824	6651.89	6781.68	0.042	0.903
CD630_12900		1.915	1.809	-0.337	------	1.287	1.256	-0.151	------
CD630_12910	dacF	19.327	17.25	-0.28	0.593	11.053	11.164	0.026	0.977
CD630_12920		55.874	37.447	-0.914	0.016	78.249	69.775	-0.287	0.445
CD630_12930		102.237	69.79	-0.796	0.00587	219.731	180.589	-0.434	0.0894
CD630_12940		434.595	349.697	-0.403	0.146	833.5	631.836	-0.538	0.0477
CD630_12950	scpA	802.705	594.345	-0.531	0.0375	1673.55	1304.58	-0.491	0.0394
CD630_12960	scpB	1223.67	913.918	-0.516	0.0497	2266.89	1833.53	-0.417	0.0999
CD630_12970		10.177	9.56	-0.234	0.69	16.991	17.877	0.174	0.78
CD630_12980		12.266	12.701	0.142	0.817	15.622	16.161	0.068	0.93
CD630_12990		465.721	285.79	-0.864	0.00212	500.072	464.169	-0.17	0.744
CD630_13000	pepA	1026.41	994.249	-0.052	0.857	1208.67	1293.96	0.141	0.618
CD630_13010		2.936	3.398	0.791	0.174	7.574	6.68	-0.504	0.294
CD630_13011		1.98	1.861	-0.359	------	1.67	1.686	0.053	------
CD630_13020		959.872	753.758	-0.445	0.0538	1294.83	1086.58	-0.342	0.315
CD630_13030	npdA	741.454	594.47	-0.412	0.0914	786.77	710.823	-0.213	0.461
CD630_13040	acd	2790.61	2716.13	-0.048	0.849	3877.1	3913.32	0.02	0.964
CD630_13050	polC	847.02	876.494	0.069	0.823	1556.2	1294.44	-0.342	0.268
CD630_13060	rimP	334.857	384.706	0.284	0.365	778.73	694.683	-0.087	0.891
CD630_13070	nusA	1884.32	2245.89	0.336	0.277	3917.1	3572.12	-0.125	0.811
CD630_13071		281.805	377.08	0.536	0.0637	548.409	544.276	-0.018	0.982
CD630_13080		398.925	539.387	0.538	0.0913	938.241	900.237	-0.078	0.886
CD630_13090	infB	3857.32	5213.17	0.535	0.0707	8548.92	8560.05	-0.008	0.992
CD630_13100	rbfA	499.771	662.19	0.515	0.0785	1144.25	1124.8	-0.044	0.938
CD630_13110		813.292	1023.82	0.436	0.0965	1778.47	1927.22	0.16	0.66
CD630_13120	tlpB2	2420.05	2214.91	-0.134	0.666	4611.66	4224.39	-0.167	0.618
CD630_13140	truB	808.442	939.329	0.289	0.313	1914.01	2014.4	0.108	0.742
CD630_13150	ribC	3892.14	2560.05	-0.76	0.00091	6521.11	5501.5	-0.335	0.186
CD630_13151		952.216	743.704	-0.435	0.0786	1286.5	1111.99	-0.311	0.552
CD630_13160	rpsO	13980.1	13677.3	0.005	0.988	21004.3	19364.2	-0.258	0.657
CD630_13170		360.998	449.361	0.398	0.0964	512.223	654.525	0.49	0.125
CD630_13180	pnp	9283.48	10522.7	0.231	0.36	17586.8	15326.6	-0.265	0.316
CD630_13190		31.389	34.681	0.223	0.614	52.334	44.543	-0.401	0.375
CD630_13200		1506.19	969.227	-0.794	0.000163	2508.95	1777.7	-0.629	0.0258
CD630_13210		270.208	204.074	-0.53	0.0279	465.409	390.83	-0.353	0.236
CD630_13220	dapG	1382.15	1047.62	-0.47	0.0859	2835.73	2070.94	-0.565	0.0593
CD630_13230	tepA	859.768	645.641	-0.498	0.0634	1773.08	1352.47	-0.506	0.0719
CD630_13240	ftsK	1804.71	1719.07	-0.037	0.926	3381.27	2665.95	-0.335	0.462
CD630_13250		622.762	632.851	0.091	0.822	1378.53	1207.71	-0.195	0.681
CD630_13260	rimO	914.952	1029.25	0.258	0.491	2378.05	2157.6	-0.146	0.777
CD630_13270	pgsA	248.742	251.241	0.069	0.869	583.8	551.842	-0.074	0.888
CD630_13280	recA	1605.22	1894.95	0.303	0.139	1788.07	1995.39	0.213	0.484
CD630_13290		24899.5	22694.4	-0.161	0.501	27672.1	29214.6	0.111	0.627
CD630_13300		3513.68	1937.49	-1.029	0.000338	3016.44	2658.32	-0.237	0.535
CD630_13310	sip3	991.451	783.973	-0.422	0.0546	2071.43	1690.87	-0.389	0.151
CD630_13320	uppP1	528.922	478.194	-0.173	0.531	1319.37	1013.45	-0.474	0.162
CD630_13330		1478.16	1102.47	-0.53	0.0161	1646.28	1511.82	-0.179	0.695
CD630_13340	purB	3590.93	2629.69	-0.571	0.00304	3842.94	3555.84	-0.161	0.576
CD630_13350		899.255	467.865	-1.153	1.35e-05	1182.5	924.054	-0.461	0.297
CD630_13360		210.015	173.337	-0.322	0.335	269.76	266.046	-0.029	0.956
CD630_13370		120.844	97.038	-0.429	0.171	164.555	140.042	-0.351	0.315
CD630_13380		460.765	425.624	-0.145	0.571	605.034	528.738	-0.282	0.247
CD630_13390	aspB	27573.1	40315.1	0.676	0.00177	15810	17142.4	0.168	0.665
CD630_13400		1035.7	905.189	-0.258	0.313	1120.39	1005.16	-0.225	0.317
CD630_13410	exoA	911.38	840.421	-0.154	0.572	915.81	933.031	0.041	0.923
CD630_13420		117.947	87.057	-0.614	0.0368	153.806	112.597	-0.664	0.0746
CD630_13430	glnA	2526.15	2024.9	-0.409	0.0417	2946.43	2450.79	-0.344	0.239
CD630_13440		219.144	178.438	-0.389	0.121	432.641	358.542	-0.364	0.258
CD630_13450		48.32	40.883	-0.382	0.331	51.056	53.494	0.117	0.817
CD630_13460		505.563	440.592	-0.246	0.327	670.879	674.68	-0.004	0.995
CD630_13470		516.941	381.685	-0.54	0.0384	648.024	630.649	-0.061	0.878
CD630_13480		2297.11	1240.09	-1.101	9.87e-06	2908.64	2431.8	-0.34	0.509
CD630_13490	cprA	11.962	10.477	-0.441	0.43	21.097	21.994	0.141	0.817
CD630_13500	cprB	13.592	12.737	-0.216	0.702	17.917	20.044	0.304	0.59
CD630_13510	cprC	16.992	17.59	0.086	0.876	37.088	37.355	0.012	0.989
CD630_13520	cprK	284.8	254.847	-0.196	0.509	607.711	534.349	-0.251	0.424
CD630_13530		832.024	1266.12	0.762	0.00239	1019.8	1312.96	0.521	0.00624
CD630_13540		11.174	10.553	-0.221	0.709	14.477	12.964	-0.398	0.453
CD630_13550	cspB	7298.55	8835.04	0.39	0.235	18947.7	24917.9	0.508	0.152
CD630_13560		1197.28	968.297	-0.394	0.0897	1324.21	1349.55	0.044	0.931
CD630_13570		7804.88	6279.25	-0.384	0.14	14568.4	12840.9	-0.251	0.363
CD630_13580		38.384	31.074	-0.511	0.268	63.638	66.006	0.053	0.938
CD630_13590		137.306	149.225	0.145	0.659	130.313	149.788	0.296	0.43
CD630_13600		240.42	175.989	-0.607	0.0301	318.533	350.711	0.207	0.493
CD630_13601		17.789	12.807	-0.916	0.0654	8.683	8.443	-0.101	0.884
CD630_13610		39.949	27.795	-0.795	0.0653	24.176	23.613	-0.074	0.913
CD630_13620		86.881	62.678	-0.68	0.0976	29.834	27.804	-0.187	0.761
CD630_13630		197.992	132.117	-0.787	0.031	75.092	74.152	-0.063	0.926
CD630_13640		108.834	65.247	-0.973	0.0193	41.593	33.973	-0.478	0.315
CD630_13650		153.429	96.486	-0.867	0.0188	48.167	44.102	-0.153	0.807
CD630_13651		12.682	11.05	-0.397	0.493	4.642	4.709	0.059	------
CD630_13660		264.979	175.759	-0.688	0.0891	96.205	91.613	-0.121	0.823
CD630_13670		43.453	30.255	-0.826	0.0522	18.722	19.309	0.109	0.866
CD630_13680		166.86	129.301	-0.478	0.258	70.526	72.726	0.031	0.966
CD630_13690		25.424	19.583	-0.651	0.221	10.336	9.554	-0.285	0.623
CD630_13700		33.02	22.502	-0.809	0.115	11.262	11.148	-0.036	0.966
CD630_13710		59.348	39.62	-0.889	0.0262	18.777	17.807	-0.123	0.855
CD630_13720		19.307	15.828	-0.569	0.258	7.346	7.775	0.216	0.724
CD630_13730		77.167	53.73	-0.645	0.153	33.743	30.985	-0.231	0.689
CD630_13740		536.735	359.913	-0.697	0.0447	307.597	287.116	-0.14	0.763
CD630_13750		5.431	4.263	-0.971	0.0854	1.568	1.484	-0.309	------
CD630_13760		18.811	13.714	-0.883	0.0728	4.752	4.423	-0.367	------
CD630_13770		1752.69	1301.38	-0.52	0.0655	3163.53	2995.82	-0.103	0.816
CD630_13780		4514.75	3350.43	-0.54	0.0482	3194.54	4155.29	0.441	0.239
CD630_13781		19.361	17.215	-0.334	0.514	25.11	28.73	0.407	0.384
CD630_13782		10.896	9.424	-0.484	0.389	12.967	13.865	0.218	0.724
CD630_13790		1419.47	847.833	-0.909	0.00033	1183.78	950.9	-0.397	0.379
CD630_13800		359.94	460.489	0.475	0.0913	641.143	652.239	0.026	0.955
CD630_13810		77.647	87.845	0.259	0.428	120.928	123.72	0.05	0.917
CD630_13820	glpK2	706.605	808.819	0.248	0.406	668.997	672.268	0.016	0.973
CD630_13830		1027.81	1060.35	0.059	0.828	1651.13	1587.85	-0.077	0.832
CD630_13840		369.899	1236.78	2.17	1.1e-18	2014.78	3219.99	0.882	0.000294
CD630_13850		279.073	1049.63	2.364	3.57e-20	1333.86	2397.48	1.153	8.22e-09
CD630_13860		137.368	525.311	2.52	2.26e-27	668.881	1281.81	1.282	7.17e-10
CD630_13870		311.9	1351.34	2.599	2.06e-24	1786.48	3197.21	1.137	4.53e-08
CD630_13880		306.913	345.12	0.219	0.456	601.6	437.645	-0.601	0.0487
CD630_13890		22.277	20.26	-0.275	0.571	25.791	24.638	-0.128	0.829
CD630_13900		19.257	15.489	-0.641	0.167	27.656	24.816	-0.333	0.505
CD630_13910		75.393	68.297	-0.201	0.565	93.427	84.067	-0.254	0.495
CD630_13920		1114.06	829.691	-0.531	0.0558	1126.22	1081.85	-0.099	0.821
CD630_13930		163.077	151.605	-0.122	0.732	289.988	217.55	-0.499	0.196
CD630_13940		994.038	1037.52	0.065	0.824	1555.84	1623.03	0.087	0.784
CD630_13950		45.519	32.732	-0.655	0.139	63.001	50.066	-0.535	0.252
CD630_13960		630.539	503.343	-0.379	0.185	929.131	767.89	-0.374	0.2
CD630_13970		112.861	100.511	-0.241	0.462	207.698	187.247	-0.229	0.546
CD630_13980		12.453	10.87	-0.411	0.466	14.038	12.383	-0.473	0.347
CD630_13990		351.449	284.969	-0.376	0.184	337.814	331.18	-0.036	0.939
CD630_14000		1945.4	1050.7	-1.127	4.34e-07	2191.05	1619.73	-0.59	0.0401
CD630_14010		592.232	242.215	-1.659	1.29e-11	588.862	329.508	-1.167	1.6e-06
CD630_14020	glpQ	40.304	33.893	-0.417	0.283	45.802	36.755	-0.6	0.113
CD630_14030		1081.16	702.257	-0.793	0.000248	1333.98	969.946	-0.603	0.0234
CD630_14040		47392.2	53074.6	0.21	0.364	27901.8	39774.7	0.689	0.00157
CD630_14041		6639.41	7007.33	0.087	0.774	3770.41	5286.14	0.639	0.0152
CD630_14050		882.008	992.278	0.217	0.355	1572.83	1494.69	-0.098	0.768
CD630_14060		389.8	337.714	-0.269	0.337	569.198	497.503	-0.26	0.451
CD630_14070		159.4	181.335	0.252	0.417	309.148	327.152	0.104	0.817
CD630_14080	ddl	251.619	310.332	0.418	0.164	643.195	865.721	0.594	0.0131
CD630_14090		963.997	915.639	-0.066	0.857	2108.37	1617.95	-0.526	0.0262
CD630_14100		558.676	480.167	-0.272	0.262	978.482	783.705	-0.453	0.0654
CD630_14110		654.482	491.822	-0.536	0.0405	537.754	442.027	-0.375	0.393
CD630_14120		242.792	211.087	-0.26	0.36	380.077	321.101	-0.333	0.32
CD630_14130		216.814	255.383	0.322	0.256	243.552	210.306	-0.242	0.595
CD630_14140		229.885	218.135	-0.08	0.822	564.421	420.34	-0.557	0.0591
CD630_14150		5.886	5.372	-0.308	0.622	18.173	12.273	-0.939	0.0186
CD630_14160		2.248	2.345	0.256	------	2.8	2.774	-0.056	------
CD630_14170		2683.96	1321.18	-1.196	0.000422	1447.84	1199.27	-0.347	0.349
CD630_14180		42.357	36.799	-0.305	0.459	47.978	40.96	-0.401	0.359
CD630_14181		3.372	3.498	0.202	0.761	11.271	11.376	0.055	0.945
CD630_14182		47.576	68.178	0.779	0.0582	37.753	31.868	-0.425	0.411
CD630_14190		785.185	768.644	-0.035	0.889	768.923	938.036	0.381	0.212
CD630_14200	dccA	166.664	152.932	-0.178	0.618	512.953	471.34	-0.175	0.538
CD630_14210		588.812	518.733	-0.226	0.369	1371.29	1175.65	-0.303	0.287
CD630_14220		266.824	165.331	-0.925	0.000211	307.048	288.997	-0.146	0.744
CD630_14230		36.652	27.024	-0.696	0.0947	36.928	35.789	-0.093	0.883
CD630_14240		203.605	201.29	-0.032	0.919	141.925	142.135	-0.062	0.934
CD630_14250		344.916	257.932	-0.558	0.0412	314.507	261.407	-0.391	0.181
CD630_14260		291.777	192.801	-0.798	0.00717	391.407	320.516	-0.418	0.15
CD630_14280		73.569	46.133	-1.023	0.00129	172.396	127.01	-0.679	0.0105
CD630_14281		6.305	5.392	-0.628	0.291	11.467	10.47	-0.313	0.574
CD630_14290		427.366	227.678	-1.153	1.85e-05	282.507	212.956	-0.583	0.0755
CD630_14300		9.749	7.243	-1.082	0.0451	1.819	1.793	-0.089	------
CD630_14310		841.437	755.287	-0.21	0.42	1232.44	1200.03	-0.055	0.868
CD630_14320		339.697	316.9	-0.137	0.639	515.906	488.106	-0.118	0.741
CD630_14330	cotE	677.192	141.412	-1.222	0.00901	55.276	39.394	-0.735	0.0965
CD630_14340		3091.01	2225.82	-0.625	0.0482	2792.02	3218.11	0.282	0.345
CD630_14350		1418.28	991.705	-0.645	0.00636	1636.55	1338	-0.393	0.157
CD630_14360		3748.27	4232.35	0.221	0.376	4754.12	4579.13	-0.074	0.828
CD630_14370		801.295	893.36	0.2	0.376	866.225	914.399	0.088	0.834
CD630_14380		3480.43	1799.62	-1.185	6.39e-07	4355.07	2943.26	-0.776	0.000287
CD630_14390		160.398	126.803	-0.332	0.438	346.02	249.59	-0.653	0.0451
CD630_14400		262.143	206.328	-0.4	0.232	500.04	391.723	-0.463	0.189
CD630_14410		1162.74	706.583	-0.918	9.47e-05	827.509	556.017	-0.808	0.000277
CD630_14420		1712.83	1168.76	-0.688	0.0126	1240.73	1208.61	-0.08	0.886
CD630_14430		876.108	703.039	-0.407	0.0532	911.352	773.107	-0.339	0.122
CD630_14440		634.043	684.632	0.135	0.606	845.588	732.607	-0.297	0.234
CD630_14450	pabA	386.069	468.372	0.362	0.0942	480.835	454.608	-0.118	0.72
CD630_14460	pabB	1175.14	1457.82	0.388	0.071	1511.79	1416.1	-0.131	0.652
CD630_14470	pabC	998.552	870.698	-0.245	0.31	994.766	875.8	-0.243	0.549
CD630_14480		1173.24	997.96	-0.259	0.384	796.396	796.026	-0.012	0.987
CD630_14490	folE	1027.18	1162.99	0.237	0.36	1009.5	946.969	-0.131	0.641
CD630_14500	folP	1926.21	2487.66	0.459	0.0669	2059.98	1965.51	-0.099	0.811
CD630_14510	folB	371.989	488.829	0.5	0.054	371.708	378.373	0.03	0.954
CD630_14520	folK	1302.39	1778.84	0.557	0.0225	1540.52	1503.76	-0.06	0.899
CD630_14530	aroF	1343.71	1916.33	0.626	0.0142	1485.53	1554.31	0.086	0.802
CD630_14540	dnaG	5640.11	5271.57	-0.094	0.776	6234.94	6380	0.049	0.883
CD630_14550	sigA1	3161.7	3934.76	0.409	0.0886	4020.86	4458.89	0.209	0.468
CD630_14560		284.187	300.094	0.106	0.704	304.037	336.961	0.186	0.664
CD630_14570		689.983	832.37	0.345	0.0945	907.726	909.712	0.007	0.99
CD630_14580	wrbA	343.692	442.326	0.471	0.0445	410.537	443.154	0.161	0.647
CD630_14590		3998.19	1720.85	-1.426	2.66e-06	3308.54	2920.89	-0.21	0.701
CD630_14600		286.499	296.842	0.062	0.837	279.675	366.632	0.546	0.0586
CD630_14610		237.854	201.695	-0.315	0.201	246.527	275.181	0.201	0.622
CD630_14620		323.86	220.798	-0.725	0.00836	202.612	250.036	0.391	0.312
CD630_14630		58.653	38.744	-0.948	0.00461	43.464	38.533	-0.332	0.476
CD630_14640		60.17	41.086	-0.842	0.0169	77.465	67.577	-0.331	0.45
CD630_14650		141.15	107.102	-0.557	0.0473	173.681	135.302	-0.566	0.026
CD630_14660		58.442	49.19	-0.379	0.281	87.494	66.803	-0.632	0.0591
CD630_14670		282.627	214.475	-0.523	0.0284	423.511	333.056	-0.504	0.0378
CD630_14680		1908.49	2216.65	0.271	0.198	2496.72	2559.65	0.05	0.879
CD630_14690	cwp20	15732	9506.36	-0.898	3.13e-05	17394.3	12265.1	-0.677	0.002
CD630_14700		131.931	115.892	-0.269	0.445	53.405	51.119	-0.208	0.737
CD630_14710		486.467	538.845	0.207	0.545	1109.82	889.511	-0.372	0.313
CD630_14720		527.529	417.166	-0.445	0.0534	484.768	451.607	-0.149	0.647
CD630_14730		283.666	292.701	0.049	0.871	401.635	370.56	-0.167	0.593
CD630_14740		11047.7	8334.14	-0.535	0.0839	2393.12	3154.26	0.53	0.0764
CD630_14750		246.251	135.823	-1.154	3.26e-06	465.914	312.041	-0.785	0.0143
CD630_14760		2554.48	2266.73	-0.218	0.323	2202.67	2080.22	-0.12	0.7
CD630_14770	feoA	25.09	18.027	-0.83	0.0885	13.744	14.396	0.148	0.818
CD630_14780	feoA1	18.183	16.249	-0.331	0.507	10.919	11.319	0.103	0.882
CD630_14790	feoB1	60.298	62.891	0.086	0.833	71.746	76.474	0.154	0.739
CD630_14800		4.282	4.847	0.54	0.372	3.457	3.648	0.282	------
CD630_14810		372.48	304.636	-0.377	0.0975	348.736	303.167	-0.294	0.324
CD630_14820	ssuC	273.525	247.181	-0.191	0.497	273.563	250.25	-0.188	0.551
CD630_14830	ssuB	516.077	485.304	-0.12	0.633	470.405	427.839	-0.194	0.519
CD630_14840	ssuA	7514.09	7507.8	0.029	0.932	1834.52	1998.26	0.175	0.687
CD630_14850		1.953	1.786	-0.412	------	1.479	1.573	0.334	------
CD630_14860		17.289	13.822	-0.613	0.232	6.475	6.077	-0.278	0.618
CD630_14870		2.916	2.899	-0.015	0.982	11.893	10.336	-0.534	0.278
CD630_14880		22.679	25.182	0.273	0.556	69.369	59.149	-0.334	0.478
CD630_14890	metN	401.749	340.631	-0.279	0.415	549.302	427.81	-0.387	0.359
CD630_14900	metI	176.888	168.793	-0.058	0.883	247.858	230.282	-0.112	0.817
CD630_14910	metQ	583.103	497.241	-0.249	0.448	597.28	586.377	-0.011	0.988
CD630_14920		4555.09	3479.52	-0.489	0.0554	1509.57	1464.47	-0.07	0.871
CD630_14930		639.532	542.662	-0.302	0.333	194.247	235.979	0.403	0.181
CD630_14940		2689.25	1753.1	-0.78	0.00117	4523.23	3979.09	-0.26	0.396
CD630_14950	proC	2192.88	1737.67	-0.431	0.0379	4461.73	3978.22	-0.23	0.315
CD630_14960		2433.01	1627.64	-0.738	5.72e-05	4171.02	1947.94	-1.567	2.67e-28
CD630_14970		2291.2	1974.14	-0.279	0.221	3537.99	3357.94	-0.106	0.825
CD630_14980	sigA2	10757.1	10255.7	-0.082	0.744	4143.77	6556.51	0.86	0.00196
CD630_14990		424.849	368.654	-0.248	0.38	681.578	543.576	-0.455	0.115
CD630_15000	tlpB3	1001.5	774.258	-0.463	0.0378	1722.56	1419.94	-0.389	0.184
CD630_15020	deoC	811.136	703.535	-0.253	0.323	1753.01	1273.92	-0.639	0.00215
CD630_15030		55.472	48.361	-0.314	0.4	102.288	86.957	-0.316	0.496
CD630_15040		164.756	127.2	-0.493	0.0693	284.973	251.551	-0.233	0.581
CD630_15050		45.579	32.948	-0.773	0.0436	102.79	96.784	-0.146	0.748
CD630_15060		299.448	357.496	0.22	0.655	1106.91	1300.21	0.169	0.793
CD630_15070		167.625	256.541	0.823	0.00904	175.535	315.759	1.138	8.91e-05
CD630_15071		27.426	37.631	0.796	0.045	30.631	42.214	0.861	0.0263
CD630_15080		85.835	149.93	1.087	0.000515	103.816	176.88	0.995	0.00398
CD630_15090		163.34	221.898	0.591	0.0326	184.626	302.536	0.928	0.00521
CD630_15100		1837.05	1327.87	-0.595	0.00638	1673.02	1598.27	-0.082	0.819
CD630_15110	cotB	30.818	25.277	-0.493	0.268	52.664	48.551	-0.208	0.661
CD630_15111		279.857	244.266	-0.259	0.358	195.755	163.481	-0.41	0.435
CD630_15120	panC	244.954	401.32	0.912	0.00491	240.897	250.227	0.071	0.867
CD630_15130	panB	180.127	325.869	1.107	0.000358	177.401	207.01	0.323	0.328
CD630_15140		182.4	265.641	0.68	0.0514	220.843	224.665	0.037	0.938
CD630_15150	pdcA	1173.99	1280.41	0.155	0.51	1207.98	1276.96	0.116	0.728
CD630_15152		0.688	0.716	0.251	------	1.659	1.647	-0.045	------
CD630_15160		404.692	255.832	-0.869	0.000141	443.497	345.472	-0.508	0.142
CD630_15170	feoB	800.426	418.147	-1.211	0.000998	279.713	242.352	-0.271	0.464
CD630_15180	feoA2	125.446	64.518	-1.336	0.00149	31.887	31.978	0.021	0.982
CD630_15190		275.932	120.564	-1.539	7.32e-08	329.447	232.494	-0.69	0.0444
CD630_15200		140.893	88.313	-0.93	0.00369	117.414	83.892	-0.757	0.016
CD630_15210	tyrS	6068.13	6276.88	0.063	0.803	7843.06	7740.02	-0.023	0.956
CD630_15220		6343.16	3495.36	-1.091	7.59e-10	9441.8	5459.65	-1.109	7.53e-12
CD630_15230		787.475	1639.46	1.323	7.86e-10	1030.08	1530.11	0.764	0.00817
CD630_15240		15045.8	15950.5	0.1	0.676	8134.61	9571.86	0.326	0.181
CD630_15250		192.578	220.258	0.232	0.509	171.775	176.452	0.053	0.916
CD630_15260	pyrC	1019.64	1031.15	0.029	0.917	1025.36	873.827	-0.331	0.177
CD630_15270		1937.84	2403.45	0.382	0.121	3187.94	3106.3	-0.052	0.895
CD630_15280		1243.38	1595.75	0.447	0.0633	2193.21	2014.3	-0.173	0.615
CD630_15290		2539.81	2862.97	0.214	0.436	4148.52	3619.25	-0.268	0.403
CD630_15300		305.516	305.39	-0.006	0.984	443.292	408.025	-0.176	0.648
CD630_15310		91.136	72.415	-0.487	0.128	140.91	125.333	-0.258	0.502
CD630_15320		62.527	58.308	-0.157	0.664	72.407	63.855	-0.313	0.435
CD630_15330		52.059	53.714	0.061	0.879	77.395	71.83	-0.188	0.682
CD630_15340	ggt	1145	1157.97	0.025	0.924	1058.26	1089.83	0.072	0.862
CD630_15350	sseA	1939.26	1499.11	-0.478	0.0248	2439.64	2034.5	-0.373	0.0676
CD630_15360		15439.5	22214.2	0.661	0.000733	9686.79	12462.3	0.496	0.0657
CD630_15370	aspB1	16248.8	24181.9	0.719	0.000248	9988.07	12846.9	0.496	0.0729
CD630_15380		2258.6	1744.47	-0.473	0.0325	1676.45	1600.25	-0.083	0.851
CD630_15390		12.904	13.507	0.129	0.827	16.3	17.494	0.254	0.661
CD630_15400		15.086	14.31	-0.114	0.849	21.753	18.355	-0.526	0.269
CD630_15410		1323.55	1438.12	0.182	0.594	2586.14	2464.34	-0.042	0.949
CD630_15420		2799.74	2129.34	-0.46	0.116	5172.45	4177.51	-0.34	0.388
CD630_15430		16.194	14.982	-0.239	0.647	10.081	9.754	-0.116	0.866
CD630_15431		3310.77	1517.24	-1.186	0.000765	435.645	439.27	0.001	1
CD630_15450		344.063	212.559	-0.909	0.00215	350.603	294.132	-0.356	0.313
CD630_15460		285.602	258.26	-0.185	0.557	202.211	232.048	0.276	0.438
CD630_15461		747.22	652.883	-0.257	0.389	667.956	525.607	-0.314	0.487
CD630_15470	hisZ	175.557	307.09	1.068	8.13e-06	382.928	482.454	0.471	0.0799
CD630_15480	hisG	207.763	434.211	1.374	9.03e-10	516.368	651.095	0.437	0.153
CD630_15490	hisC	404.345	772.492	1.204	2.33e-10	950.436	1215.12	0.488	0.0456
CD630_15500	hisB	155.363	314.032	1.347	1.68e-09	363.039	448.526	0.395	0.234
CD630_15510	hisH	234.291	458.212	1.26	5.58e-09	573.053	674.328	0.323	0.27
CD630_15520	hisA	327.272	667.153	1.327	2.63e-10	760.345	937.636	0.389	0.219
CD630_15530	hisF	456.8	843.98	1.142	7.29e-09	1011.42	1259.73	0.426	0.131
CD630_15540	hisI	478.024	563.188	0.306	0.151	740.6	872.947	0.301	0.43
CD630_15550		504.508	525.717	0.071	0.805	912.031	1158.53	0.491	0.0355
CD630_15560		432.108	394.763	-0.159	0.606	564.219	451.27	-0.463	0.0654
CD630_15570		1325.87	1318.85	-0.006	0.983	2176.44	1866.63	-0.291	0.317
CD630_15580	csfV	332.845	333.024	-0.005	0.986	518.719	465.658	-0.217	0.482
CD630_15590	rsiV	512.868	575.412	0.2	0.477	974.874	814.509	-0.337	0.308
CD630_15600		537.885	526.985	-0.039	0.894	815.935	704.335	-0.302	0.197
CD630_15610		1008.11	1075.64	0.118	0.608	1596.03	1357.85	-0.326	0.237
CD630_15620		514.539	499.944	-0.053	0.851	890.049	764.587	-0.311	0.229
CD630_15640		6.052	5.909	-0.073	0.913	16.104	15.054	-0.218	0.724
CD630_15650	ilvC	24.348	30.687	0.596	0.146	79.693	80.885	0.039	0.947
CD630_15660	ilvB	36.947	52.949	0.758	0.0475	88.496	95.969	0.197	0.64
CD630_15670	cotG	2.336	2.141	-0.417	------	3.028	2.913	-0.179	------
CD630_15680		261.275	306.193	0.265	0.456	114.775	127.856	0.251	0.511
CD630_15690		1028.02	608.388	-0.93	0.00149	1405.67	1152.22	-0.33	0.505
CD630_15700		445.985	328.625	-0.577	0.00712	724.785	559.997	-0.532	0.0247
CD630_15710	tlpA	13.307	11.896	-0.371	0.501	13.361	13.184	-0.051	0.947
CD630_15720	tlpB4	1088.92	1023.78	-0.107	0.704	1921.53	1635.85	-0.324	0.234
CD630_15730		165.464	108.213	-0.847	0.0081	253.122	209.489	-0.395	0.271
CD630_15740		356.363	199.679	-1.09	1.03e-05	508.675	349.212	-0.766	0.00308
CD630_15750		2.406	2.304	-0.251	------	1.799	1.773	-0.093	------
CD630_15760		580.176	444.623	-0.495	0.0538	768.925	605.103	-0.486	0.0328
CD630_15770	pgm	2794.19	2034.56	-0.58	0.00172	2924.02	2235.01	-0.52	0.0282
CD630_15780		35.225	38.747	0.229	0.571	61.292	56.393	-0.19	0.7
CD630_15790		873.425	615.898	-0.64	0.0105	2108.15	1624.44	-0.52	0.0472
CD630_15800	hom2	20.605	25.285	0.552	0.208	69.958	75.181	0.147	0.777
CD630_15810		20537.8	4399.25	-1.437	0.00481	1607.65	585.659	-0.685	0.0664
CD630_15820	hisD	404.03	427.705	0.141	0.696	710.324	622.703	-0.261	0.381
CD630_15830		212.424	166.171	-0.471	0.104	210.326	190.839	-0.216	0.536
CD630_15831		1299.23	1052.01	-0.388	0.113	1362.55	1330.69	-0.065	0.918
CD630_15840		280.2	227.466	-0.372	0.236	191.234	308.629	0.914	0.00682
CD630_15850		140.965	171.593	0.385	0.185	100.028	192.98	1.184	0.00105
CD630_15860		269.754	322.331	0.34	0.195	93.851	235.485	1.287	0.00088
CD630_15870		303.94	353.424	0.289	0.269	61.89	210.928	1.748	6.74e-07
CD630_15880		138.407	166.792	0.341	0.259	37.625	88.316	1.358	0.000355
CD630_15890		206.061	201.35	-0.025	0.945	40.669	90.187	1.493	6.05e-05
CD630_15900		2999.17	1347.21	-1.435	5.86e-10	2185.01	1136.47	-1.266	2.3e-08
CD630_15910	kdpA	11.203	10.853	-0.11	0.857	10.589	11.416	0.299	0.602
CD630_15920	kdpB	22.355	23.012	0.088	0.862	25.326	24.098	-0.159	0.793
CD630_15930	kdpC	20.506	16.333	-0.627	0.184	26.172	22.124	-0.533	0.233
CD630_15940	cysK	3026.27	5371.62	1.051	1.79e-09	1173.81	1106.63	-0.055	0.934
CD630_15950	cysE	1212.49	2579.25	1.375	4.97e-13	507.412	516.029	0.071	0.908
CD630_15951		36.638	53.287	0.858	0.0134	9.822	9.26	-0.222	0.719
CD630_15960	map2	843.485	608.858	-0.607	0.00641	888.308	784.449	-0.259	0.31
CD630_15970		62.96	55.118	-0.262	0.51	95.623	81.636	-0.345	0.415
CD630_15980		45.665	38.722	-0.392	0.325	53.7	52.519	-0.088	0.895
CD630_15990	thiD	74.743	87.668	0.32	0.333	116.485	135.288	0.317	0.435
CD630_16000	thiM	73.777	88.922	0.388	0.201	106.447	128.445	0.384	0.333
CD630_16010	thiE	42.489	53.916	0.541	0.123	64.744	71.562	0.253	0.545
CD630_16020		641.59	503.058	-0.457	0.0528	824.996	728.85	-0.253	0.347
CD630_16030		28.392	28.179	-0.022	0.962	37.197	26.71	-0.987	0.00635
CD630_16040		18.115	14.963	-0.532	0.288	26.462	26.21	-0.025	0.975
CD630_16050		7.24	6.252	-0.588	0.324	14.692	13.343	-0.334	0.546
CD630_16060		45.671	29.313	-1.03	0.00568	57.195	46.533	-0.526	0.193
CD630_16070		108.713	68.01	-0.959	0.00418	131.341	111.925	-0.362	0.26
CD630_16080		10.672	9.191	-0.52	0.36	14.434	14.285	-0.027	0.975
CD630_16090		233.824	132.911	-1.054	0.00048	294.974	253.768	-0.308	0.338
CD630_16100		13.734	9.193	-1.404	0.00473	20.716	18.458	-0.368	0.481
CD630_16110		129.706	79.489	-0.994	0.00046	115.486	114.384	-0.024	0.97
CD630_16120		803.961	726.753	-0.173	0.521	827.309	690.08	-0.379	0.0543
CD630_16130	cotA	2295.88	558.917	-1.112	0.0294	142.994	80.489	-1.058	0.00718
CD630_16140		802.631	436.742	-1.102	1.6e-06	935.71	672.402	-0.65	0.0094
CD630_16150		914.802	511.77	-1.077	2.22e-08	1291.19	921.741	-0.667	0.00685
CD630_16160		1258.65	580.72	-1.147	0.00494	1642.22	1072.71	-0.617	0.115
CD630_16170		244.09	169.297	-0.707	0.002	128.153	146.887	0.277	0.491
CD630_16180		550.692	390.206	-0.621	0.0208	357.709	391.521	0.103	0.857
CD630_16190		156.633	128.09	-0.405	0.145	114.995	126.794	0.154	0.792
CD630_16200		161.09	150.531	-0.134	0.644	286.092	282.631	-0.02	0.966
CD630_16210		272.856	254.709	-0.13	0.633	431.447	429.688	-0.008	0.991
CD630_16220		1123.28	818.046	-0.547	0.0412	247.851	263.044	0.147	0.777
CD630_16230		5578.34	5727.62	0.061	0.856	1938.51	2580.84	0.531	0.146
CD630_16240	vanR	284.377	292.39	0.065	0.831	660.443	625.954	-0.102	0.784
CD630_16250	vanS	281.145	338.21	0.341	0.238	728.865	649.866	-0.227	0.468
CD630_16260	vanG	13.834	12.674	-0.227	0.693	24.199	24.823	0.076	0.909
CD630_16270	vanY	18.289	17.253	-0.155	0.775	26.018	27.046	0.11	0.857
CD630_16280	vanTG	100.038	94.108	-0.12	0.744	180.673	198.458	0.193	0.604
CD630_16290		398.918	279.582	-0.666	0.0066	629.906	484.755	-0.535	0.0591
CD630_16300		75.816	47.056	-1.026	0.00109	169.262	126.335	-0.619	0.0808
CD630_16310	sodA	2.08	1.874	-0.658	------	2.442	2.419	-0.052	------
CD630_16320	asnB1	228.439	203.393	-0.225	0.374	300.701	268.928	-0.239	0.439
CD630_16330		512.903	450.818	-0.231	0.379	823.328	706.108	-0.321	0.158
CD630_16340	terD	3537.17	3399.42	-0.071	0.764	3623.54	3193.42	-0.251	0.305
CD630_16350	terD1	3752.53	3472.14	-0.135	0.588	3175.78	3016.25	-0.096	0.788
CD630_16360	terD2	2365.96	2264.55	-0.079	0.764	2220.48	1974.27	-0.232	0.398
CD630_16370		15298.1	14354.8	-0.117	0.635	15936.1	13569.1	-0.314	0.228
CD630_16380		4187.61	3862.39	-0.15	0.495	5165.49	4825.65	-0.136	0.622
CD630_16390		6321.97	5055.84	-0.41	0.0548	6274.06	5758.54	-0.173	0.468
CD630_16400		748.409	872.156	0.296	0.305	1428.32	1327.94	-0.146	0.725
CD630_16410		318.216	392.884	0.402	0.179	751.158	741.149	-0.031	0.943
CD630_16420		720.672	873.729	0.372	0.164	1446.13	1486.5	0.047	0.906
CD630_16430		253.547	256.416	0.053	0.881	460.106	475.958	0.057	0.901
CD630_16440		1063.62	885.625	-0.35	0.177	1411.75	1203.26	-0.308	0.367
CD630_16450		1065.67	552.202	-1.213	2.86e-10	926.408	540.504	-1.04	1.8e-05
CD630_16460		1409.98	688.273	-1.3	7.59e-10	1221.43	738.376	-0.932	0.000603
CD630_16470		1.999	1.933	-0.171	------	3.37	3.346	-0.033	------
CD630_16480		0.812	0.812	0.005	------	0.792	0.789	-0.016	------
CD630_16490		3.434	3.73	0.416	0.505	3.924	3.824	-0.135	------
CD630_16500		8.192	7.323	-0.439	0.455	12.318	12.36	0.016	0.987
CD630_16510		464.641	360.528	-0.483	0.0336	426.931	414.075	-0.082	0.866
CD630_16520		5624.04	3324.74	-0.945	6.82e-06	3114.18	2063.81	-0.799	0.000482
CD630_16530		299.047	183.862	-0.926	0.000488	294.312	190.876	-0.804	0.0163
CD630_16540	lplA	1339.73	733.796	-0.971	0.00263	977.075	937.091	-0.078	0.855
CD630_16550		1261.84	964.403	-0.48	0.0658	1935.74	1015.59	-1.168	4.7e-05
CD630_16560		23.978	21.013	-0.366	0.454	31.171	29.145	-0.193	0.724
CD630_16570	gcvTPA	9565.6	7254.69	-0.496	0.0224	4238.69	3607.97	-0.3	0.321
CD630_16580	gcvPB	7379.02	5129.41	-0.661	0.000321	3015.92	2506.53	-0.356	0.186
CD630_16590		309.698	313.637	0.02	0.942	855.307	813.25	-0.096	0.816
CD630_16600		1004.67	903.665	-0.185	0.642	393.494	903.629	1.28	0.000531
CD630_16601	tlpA1	17.801	17.136	-0.116	0.834	26.096	25.972	-0.059	0.939
CD630_16610	tlpB5	889.918	778.908	-0.247	0.3	1526.8	1303.9	-0.323	0.234
CD630_16620		261.942	228.862	-0.26	0.36	338.957	333.953	-0.033	0.951
CD630_16630	guaD	270.548	423.976	0.837	0.000459	875.715	1125.78	0.442	0.217
CD630_16631		1	1	------	------	0.358	0.358	0.008	------
CD630_16632		1.158	1.154	-0.025	------	1.56	1.477	-0.269	------
CD630_16640		167.589	118.807	-0.679	0.0286	218.248	176.696	-0.396	0.298
CD630_16650	cysM	322.367	405.215	0.433	0.129	408.376	388.033	-0.109	0.79
CD630_16660		134.935	93.422	-0.746	0.00774	104.819	105.675	0.002	0.999
CD630_16670		544.964	418.276	-0.503	0.0637	515.351	507.351	-0.014	0.984
CD630_16671		414.068	461.489	0.169	0.603	285.257	318.136	0.084	0.904
CD630_16680		12.839	11.835	-0.271	0.625	22.459	20.447	-0.309	0.555
CD630_16690		28.326	30.804	0.221	0.622	39.02	34.337	-0.365	0.409
CD630_16700		5.552	5.624	0.096	0.887	7.785	7.699	-0.036	0.966
CD630_16710		69.664	53.863	-0.567	0.0932	69.902	61.345	-0.329	0.478
CD630_16720		73.403	68.162	-0.163	0.663	107.453	90.19	-0.401	0.243
CD630_16730		34.715	31.146	-0.274	0.532	55.468	48.523	-0.339	0.419
CD630_16731		1	1	------	------	0.358	0.358	0.008	------
CD630_16740		748.444	592.066	-0.391	0.362	1970.68	1587.76	-0.294	0.59
CD630_16750		495.391	283.203	-1.04	5.2e-05	416.353	341.413	-0.389	0.374
CD630_16760	pcp	57.502	38.563	-0.913	0.0073	105.978	74.951	-0.794	0.0178
CD630_16770		12.642	9.757	-0.869	0.0971	24.091	19.126	-0.705	0.108
CD630_16780		5.004	4.552	-0.41	0.51	2.564	2.439	-0.253	------
CD630_16781		0.768	0.719	-0.421	------	0.969	0.959	-0.056	------
CD630_16790		53.117	39.514	-0.631	0.102	98.258	79.549	-0.458	0.261
CD630_16800		37.855	31.555	-0.356	0.458	89.55	69.616	-0.525	0.211
CD630_16810		101.483	78.146	-0.503	0.161	208.575	137.855	-0.802	0.0171
CD630_16820	iunH	3078.85	3860.65	0.424	0.137	10977.7	11325.2	0.04	0.945
CD630_16830		1367.61	1680.36	0.389	0.188	4937.54	5177.92	0.06	0.914
CD630_16840		2273.47	2569.48	0.232	0.467	7649.75	8106.7	0.128	0.751
CD630_16850		827.24	496.512	-0.945	2.1e-05	1186.71	870.367	-0.576	0.175
CD630_16860		2733.39	1731.84	-0.831	6.69e-05	4126.4	2998.15	-0.616	0.0407
CD630_16870		1443.42	1004.45	-0.661	0.00685	1836.72	1669.18	-0.187	0.529
CD630_16880		1135.96	905.207	-0.418	0.0772	1689.8	1447.94	-0.305	0.259
CD630_16890		1195.18	1099.7	-0.153	0.493	1794.91	1665.51	-0.148	0.638
CD630_16900	trxA	1127.51	1573.2	0.555	0.0486	939.249	966.449	0.045	0.924
CD630_16910	trxB	2890.23	4087.01	0.578	0.0378	2453.55	2724.02	0.195	0.543
CD630_16920		706.107	560.514	-0.423	0.0534	447.181	423.249	-0.112	0.816
CD630_16930		775.219	698.86	-0.174	0.514	547.477	514.931	-0.125	0.693
CD630_16940		617.877	553.724	-0.193	0.52	528.387	457.487	-0.296	0.403
CD630_16950		759.134	545.345	-0.581	0.0473	714.847	530.963	-0.553	0.0673
CD630_16960		624.438	637.57	0.017	0.956	2054.08	2457.08	0.333	0.3
CD630_16970	ribH	46.026	33.311	-0.761	0.0328	43.12	31.581	-0.84	0.0286
CD630_16980	ribBA	180.311	154.334	-0.305	0.257	186.929	123.497	-0.872	0.00382
CD630_16990	ribE	97.271	76.956	-0.49	0.0909	90.672	60.759	-0.989	0.000451
CD630_17000	ribD	372.652	293.664	-0.448	0.0577	422.557	268.299	-0.935	3.72e-05
CD630_17010	recQ	780.796	717.248	-0.154	0.549	883.925	762.959	-0.299	0.215
CD630_17020	thiC	164.136	311.537	1.219	8.21e-07	238.483	418.868	1.122	7.35e-06
CD630_17021	thiS	24.49	33.667	0.808	0.0538	43.346	58.589	0.78	0.0223
CD630_17030	thiF	51.18	73.049	0.789	0.0316	75.548	97.87	0.608	0.0511
CD630_17040	thiG	18.122	30.056	1.313	0.00117	36.937	65.217	1.413	9.78e-06
CD630_17050	thiH	47.095	74.052	0.99	0.00232	96.186	138.485	0.822	0.00429
CD630_17060	thiE2	18.543	20.744	0.361	0.501	27.806	40.275	0.771	0.0764
CD630_17070		8.392	7.605	-0.37	0.532	8.391	8.288	-0.054	0.945
CD630_17080		3177.31	1598.69	-1.18	7.79e-06	3860.75	2918.96	-0.523	0.115
CD630_17090	mobA	1467.23	1153.58	-0.435	0.0766	1980.6	1726.26	-0.263	0.535
CD630_17100		880.267	526.457	-0.944	1.72e-05	1366.59	1024.27	-0.559	0.0281
CD630_17110		7070.34	3751.24	-1.087	0.000184	2916.76	2766.92	-0.203	0.743
CD630_17120	moaB	914.927	864.677	-0.105	0.672	1106.34	1059.91	-0.087	0.777
CD630_17130	moaA	1151.35	1345.38	0.286	0.164	1625.06	1632.18	0.005	0.994
CD630_17140	moaC	466.67	536.818	0.262	0.232	649.975	692.748	0.122	0.72
CD630_17150		458.308	470.87	0.054	0.847	453.816	508.815	0.207	0.627
CD630_17151		295.828	181.226	-0.911	0.0027	251.413	160.474	-0.426	------
CD630_17160		1364.56	1285.28	-0.105	0.703	2170.66	2056.65	-0.109	0.807
CD630_17170		1239.72	1220.71	-0.02	0.942	2184.54	2147.94	-0.035	0.939
CD630_17180		1492.13	1621.98	0.154	0.538	3145.86	3305.1	0.09	0.813
CD630_17190	tlpB6	2111.6	1691.48	-0.388	0.152	3964.4	3611.44	-0.192	0.486
CD630_17210		461.778	273.076	-0.963	0.000581	445.698	289.146	-0.852	0.00636
CD630_17220		1473.53	1138.02	-0.473	0.0493	1533.94	1137.5	-0.547	0.215
CD630_17230		568.329	422.472	-0.546	0.0108	946.321	632.814	-0.738	0.0511
CD630_17240		23.177	23.088	-0.012	0.981	43.927	39.137	-0.313	0.546
CD630_17250		30.401	28.23	-0.198	0.664	61.435	51.322	-0.463	0.234
CD630_17260		23.871	18.974	-0.587	0.212	14.167	12.316	-0.49	0.328
CD630_17270		132.282	70.774	-1.247	0.000157	237.022	129.917	-1.215	8.96e-05
CD630_17280		133.385	75.85	-1.127	0.000327	243.348	146.126	-1.061	0.000188
CD630_17281		118.987	113.615	-0.11	0.805	205.838	173.843	-0.36	0.492
CD630_17290		122.707	536.27	2.755	9.74e-29	190.865	237.572	0.452	0.266
CD630_17291		1	1	------	------	1	1	------	------
CD630_17292		40.007	39.716	-0.039	0.932	15.862	16.538	0.004	0.999
CD630_17300		2834.45	3360.45	0.316	0.196	3594.01	3353.2	-0.141	0.576
CD630_17310		460.655	575.884	0.4	0.103	849.702	832.036	-0.044	0.887
CD630_17320		279.496	474.807	0.976	3.12e-05	552.281	599.338	0.156	0.663
CD630_17330	hemE	316.995	569.069	1.067	4.03e-06	659.046	720.408	0.169	0.607
CD630_17340		250.924	360.121	0.686	0.00397	473.746	485.47	0.05	0.92
CD630_17350		84.247	77.645	-0.142	0.733	131.367	106.67	-0.484	0.09
CD630_17360		117.833	101.627	-0.3	0.346	124.248	118.857	-0.102	0.816
CD630_17370		134.361	117.088	-0.253	0.421	200.609	211.12	0.105	0.817
CD630_17380		842.865	673.649	-0.387	0.17	547.565	529.506	-0.076	0.865
CD630_17390		492.267	436.087	-0.224	0.417	431.38	402.667	-0.157	0.707
CD630_17400		18.716	20.677	0.278	0.571	11.143	11.494	0.12	0.858
CD630_17410		15.247	15.353	0.041	0.942	14.121	12.185	-0.568	0.234
CD630_17430		77.29	57.701	-0.637	0.0598	111.654	100.614	-0.247	0.551
CD630_17440		68.334	52.764	-0.552	0.152	122.392	108.895	-0.272	0.448
CD630_17450		268.863	190.853	-0.66	0.00511	387.615	326.605	-0.335	0.338
CD630_17451	feoA3	115.804	88.589	-0.441	0.34	52.526	91.436	0.95	0.0233
CD630_17452		7.366	6.55	-0.488	0.408	12.094	11.574	-0.17	0.794
CD630_17460	gltC	2.485	2.578	0.21	------	2.915	2.741	-0.352	------
CD630_17470	add	442.887	351.37	-0.415	0.0926	704.922	566.032	-0.454	0.0355
CD630_17480		331.388	341.846	0.057	0.865	619.817	515.382	-0.363	0.239
CD630_17490		7325.14	9565.55	0.484	0.0427	16078.6	15858	-0.029	0.943
CD630_17500		3148.92	4291.49	0.561	0.0443	7457.48	7435.82	-0.006	0.992
CD630_17510	cwp13	2417.25	2299.95	-0.096	0.706	2477.94	2514.2	0.033	0.926
CD630_17511		205.805	85.673	-1.419	0.000411	66.662	64.96	-0.012	0.991
CD630_17520		524.337	319.498	-0.914	0.00103	481.604	412.839	-0.312	0.496
CD630_17530		52.944	41.27	-0.562	0.125	66.405	62.318	-0.151	0.77
CD630_17540		14.999	11.809	-0.777	0.115	14.211	13.253	-0.247	0.675
CD630_17550		14.7	12.621	-0.493	0.338	24.767	25.027	0.037	0.962
CD630_17551		298.873	271.682	-0.177	0.49	384.935	383.013	-0.01	0.983
CD630_17560	def1	198.381	198.155	-0.008	0.977	258.063	272.725	0.119	0.736
CD630_17570		41.252	43.35	0.125	0.778	58.517	55.79	-0.132	0.8
CD630_17580		342.186	310.459	-0.175	0.509	472.238	456.512	-0.078	0.838
CD630_17590		146.328	137.022	-0.145	0.69	166.523	188.581	0.269	0.431
CD630_17591		31.615	24.21	-0.674	0.0934	44.423	34.627	-0.666	0.0991
CD630_17600		88.621	77.278	-0.276	0.417	138.793	110.517	-0.474	0.174
CD630_17610		137.08	118.085	-0.298	0.282	248.966	179.292	-0.714	0.00235
CD630_17620		8722.7	5588.25	-0.773	0.00138	11712.7	9261.92	-0.438	0.188
CD630_17630		46.829	30.002	-1.065	0.00282	49.007	37.039	-0.65	0.152
CD630_17640		3273.53	2317.75	-0.634	0.00795	3543.22	2823.45	-0.46	0.0269
CD630_17650		2102.81	1565.17	-0.549	0.0243	2403.54	2032.83	-0.342	0.14
CD630_17660		27.971	22.651	-0.562	0.181	35.921	27.515	-0.784	0.0474
CD630_17670	gapB	1171.3	1400.35	0.275	0.662	101.097	108.655	0.199	0.724
CD630_17671		313.119	101.588	-2.181	2.2e-21	233.986	93.733	-1.992	7.9e-17
CD630_17680		8703.2	2478.24	-2.234	3.24e-25	7375.18	2438.32	-2.175	5.81e-31
CD630_17690		2188.56	2938.12	0.549	0.0317	6473.96	7057.63	0.171	0.558
CD630_17700	ogt2	426.303	287.512	-0.711	0.0147	451.62	412.175	-0.19	0.572
CD630_17710		2044.81	1121.01	-1.095	1.48e-05	1490.36	1191.3	-0.436	0.159
CD630_17720		220.712	101.178	-1.468	1.46e-07	208.737	134.287	-0.817	0.0352
CD630_17730		495.29	328.493	-0.76	0.00213	756.483	585.546	-0.53	0.028
CD630_17740		220.654	198.098	-0.205	0.431	257.472	226.472	-0.276	0.323
CD630_17750		141.365	140.337	-0.01	0.975	168.421	145.059	-0.336	0.271
CD630_17760		96.901	93.936	-0.03	0.938	140.226	127.439	-0.211	0.573
CD630_17770		825.319	408.97	-1.228	1.72e-05	540.386	380.155	-0.616	0.137
CD630_17780		827.006	440.082	-1.157	8.17e-08	571.398	364.36	-0.893	0.000666
CD630_17790		471.849	340.214	-0.603	0.00812	540.971	326.389	-1.073	1.41e-09
CD630_17800		890.184	466.451	-1.195	7.47e-09	971.823	361.428	-2.054	1.2e-31
CD630_17810		1355.72	293.52	-2.755	3.41e-32	1189.13	110.694	-5.135	0
CD630_17820		1018.79	265.247	-2.513	3.49e-41	1012.89	158.333	-3.905	0
CD630_17830		1829.49	499.056	-2.332	2.68e-25	2135.21	311.021	-4.027	0
CD630_17840	truA2	693.967	196.083	-2.341	2.32e-26	840.717	134.764	-3.924	0
CD630_17850	argG	736.897	859.835	0.255	0.445	996.678	1088.87	0.153	0.72
CD630_17860		42.891	68.391	1.024	0.00144	76.655	108.904	0.835	0.0029
CD630_17870		209.578	239.625	0.231	0.494	259.899	335.573	0.524	0.0628
CD630_17880		3.677	3.155	-0.809	0.166	3.499	3.313	-0.173	------
CD630_17890		9.46	8.406	-0.364	0.542	10.171	10.444	0.111	0.871
CD630_17900		82.446	74.069	-0.264	0.511	162.747	133.218	-0.429	0.182
CD630_17910		49.957	40.596	-0.396	0.408	83.499	66.305	-0.562	0.0863
CD630_17920		921.433	841.585	-0.153	0.581	1369.5	1151.77	-0.338	0.194
CD630_17930		32.448	26.324	-0.45	0.339	34.193	32.115	-0.113	0.866
CD630_17940		27.157	17.999	-1.047	0.0222	24.125	22.223	-0.264	0.627
CD630_17950		15.776	10.923	-1.177	0.0149	17.394	14.902	-0.495	0.321
CD630_17960		1497.22	4116.87	0.971	0.0667	312.676	812.732	0.426	0.142
CD630_17970		3146.15	9165.02	0.949	0.0684	785.287	1981.65	0.425	0.147
CD630_17980		1856.42	1038.34	-1.058	2.22e-06	1860.74	1558.51	-0.347	0.209
CD630_17990	terD3	969.561	1336.77	0.592	0.00244	2010.14	2080.95	0.07	0.834
CD630_18000	terD4	1569.42	1779.18	0.233	0.29	3024.31	3091.06	0.04	0.938
CD630_18010		469.505	354.937	-0.526	0.011	467.75	440.129	-0.127	0.737
CD630_18020		216.076	177.978	-0.361	0.195	240.746	174.777	-0.611	0.0682
CD630_18030	cwp23	752.161	552.37	-0.549	0.0207	752.111	595.319	-0.47	0.158
CD630_18040	scrR	871.471	617.575	-0.641	0.00409	1025.09	954.531	-0.14	0.714
CD630_18050	scrB	95.556	82.466	-0.308	0.37	114.899	113.19	-0.037	0.944
CD630_18060	scrK	133.282	124.646	-0.138	0.668	186.574	169.832	-0.181	0.666
CD630_18070		396.295	173.6	-1.531	4.67e-08	292.201	142.078	-1.428	7.79e-07
CD630_18080		282.377	226.194	-0.421	0.0943	298.022	231.602	-0.528	0.0938
CD630_18090		380.058	296.275	-0.473	0.0283	366.032	254.03	-0.771	0.00139
CD630_18100		2825.76	1199.17	-1.484	3.04e-08	2084.65	1481.27	-0.654	0.0393
CD630_18110		43.765	30.245	-0.848	0.0262	83.036	76.459	-0.19	0.707
CD630_18120		109.822	94.824	-0.3	0.35	75.346	74.555	-0.052	0.939
CD630_18130		211.137	122.924	-1.028	0.000107	317.267	203.221	-0.89	0.006
CD630_18140		373.902	420.463	0.243	0.456	750.438	625.421	-0.345	0.264
CD630_18150		584.093	649.686	0.192	0.556	1286.06	1072.07	-0.33	0.314
CD630_18160	cmk	405.171	524.638	0.468	0.15	927.455	805.815	-0.264	0.435
CD630_18170		287.825	378.063	0.51	0.113	653.16	580.044	-0.224	0.574
CD630_18180	ispH	672.64	823.41	0.382	0.258	1476.71	1336.04	-0.193	0.618
CD630_18190		238.899	256.724	0.146	0.694	479.922	418.569	-0.217	0.623
CD630_18200	ade	278.159	284.068	0.045	0.879	470.431	427.621	-0.185	0.582
CD630_18210	tlpB7	968.261	794.468	-0.368	0.0914	1604.46	1340.08	-0.362	0.237
CD630_18220	bcp	550.718	576.043	0.045	0.906	204.632	226.337	0.2	0.694
CD630_18230		288.112	354.323	0.311	0.381	126.758	135.098	0.149	0.784
CD630_18240		974.362	1387.18	0.597	0.0458	1534.81	1293.76	-0.303	0.394
CD630_18250	metY	261.659	194.548	-0.566	0.0149	495.103	308.704	-0.947	7.37e-05
CD630_18260	metA	304.159	187.022	-0.881	0.00113	602.284	371.261	-0.968	3.32e-05
CD630_18270		358.255	256.995	-0.633	0.0321	455.355	268.991	-0.999	0.000633
CD630_18280	ftsH1	1389.77	1297.21	-0.127	0.712	1639.42	1066.01	-0.786	0.0052
CD630_18290	kdpD	997.287	810.79	-0.37	0.0996	1417.16	1154.58	-0.415	0.0514
CD630_18300	kdpE	441.444	389.422	-0.23	0.382	709.426	594.014	-0.356	0.194
CD630_18310		238.85	186.295	-0.48	0.0649	321.231	281.504	-0.293	0.49
CD630_18311		2035.36	1201.62	-0.884	0.00254	1249.54	871.504	-0.658	0.1
CD630_18320	aroF1	364.258	611.172	0.953	6.91e-05	1040.66	1270.27	0.363	0.318
CD630_18330	aroB	299.761	443.825	0.736	0.000953	830.085	958.449	0.269	0.475
CD630_18340	aroA	453.45	733.582	0.867	0.000478	1319.45	1581.27	0.325	0.389
CD630_18350	aroC	359.542	602.545	0.925	0.000546	1061.66	1331.35	0.365	0.363
CD630_18360	pheA	338.843	588.026	0.978	0.000242	1182.05	1417.07	0.292	0.484
CD630_18370	aroE1	150.346	262.957	1.025	0.000768	540.802	672.336	0.362	0.362
CD630_18380	aroK	111.69	168.054	0.753	0.0243	399.389	501.524	0.442	0.165
CD630_18390	tyrC	199.101	288.849	0.721	0.0038	720.713	909.421	0.464	0.0591
CD630_18400		489.21	526.877	0.13	0.627	682.052	637.635	-0.152	0.7
CD630_18410		2350.12	2291.06	-0.047	0.843	3539.04	3333.78	-0.123	0.622
CD630_18420		564.815	498.952	-0.231	0.327	855.466	868.579	0.006	0.995
CD630_18430		1.923	2.032	0.303	------	2.561	2.438	-0.153	------
CD630_18440		1962.99	420.348	-1.25	0.0102	107.408	77.39	-0.746	0.0304
CD630_18441		191.109	260.826	0.521	0.148	314.98	344.178	0.168	0.705
CD630_18450		85.592	110.883	0.505	0.121	131.834	137.017	0.088	0.846
CD630_18460		796.709	988.268	0.371	0.252	1303.88	1424.31	0.156	0.728
CD630_18470		342.1	445.764	0.288	0.64	41.069	38.402	-0.147	0.814
CD630_18480		157.487	187.705	0.257	0.609	18.276	17.534	-0.076	0.918
CD630_18490		334.078	423.622	0.334	0.508	22.971	23.769	0.052	0.947
CD630_18500		972.129	792.534	-0.367	0.114	768.309	625.793	-0.407	0.119
CD630_18510		84.189	105.917	0.367	0.461	5.963	5.841	-0.088	------
CD630_18520		34.229	38.743	0.238	0.642	2.014	1.992	-0.04	------
CD630_18530		97.049	108.45	0.172	0.733	7.548	7.332	-0.108	0.872
CD630_18540		89.548	94.754	0.091	0.858	9.387	9.623	0.066	0.931
CD630_18550		46.747	51.202	0.251	0.647	1.89	1.878	-0.027	------
CD630_18560		290.223	356.928	0.258	0.604	20.384	18.627	-0.268	0.642
CD630_18570		245.536	286.105	0.154	0.784	13.192	12.578	-0.131	0.841
CD630_18571		26.472	25.695	-0.134	0.834	0.955	0.959	0.018	------
CD630_18580		207.612	225.586	0.054	0.922	9.169	8.563	-0.238	0.685
CD630_18590		127.069	132.563	0.021	0.965	36.036	33.718	-0.191	0.72
CD630_18591		365.291	368.755	0.037	0.914	390.108	438.483	0.246	0.509
CD630_18600		764.314	855.907	0.22	0.405	752.828	878.365	0.317	0.222
CD630_18610		556.219	714.163	0.473	0.0746	642.957	754.903	0.328	0.26
CD630_18620		709.141	894.765	0.375	0.269	298.369	379.82	0.47	0.146
CD630_18630		55.897	60.792	0.094	0.871	6.779	7.152	0.247	0.678
CD630_18640		842.843	737.063	-0.256	0.403	886.015	924.401	0.016	0.984
CD630_18650		3140.01	4389.55	0.612	0.000835	5623.31	5760.88	0.045	0.895
CD630_18660		1805.99	2761.7	0.78	1.99e-05	3178.86	3553.04	0.224	0.327
CD630_18670		1162.28	1891.01	0.891	3.74e-06	2065.24	2415.86	0.293	0.315
CD630_18680		2248.27	3742.78	0.923	3.46e-06	4079.14	4685.83	0.271	0.283
CD630_18690		127.243	114.225	-0.206	0.51	167.135	116.695	-0.808	0.00154
CD630_18700		85.281	80.935	-0.093	0.802	148.706	99.543	-0.922	0.00021
CD630_18710		1256.48	1505.53	0.326	0.207	1026.04	1110.68	0.15	0.641
CD630_18711		23.229	25.429	0.219	0.657	16.931	17.653	0.137	0.834
CD630_18720		253.196	316.515	0.405	0.135	231.161	274.791	0.336	0.373
CD630_18730	vexP1	428.692	568.52	0.494	0.0569	407.612	458.738	0.224	0.541
CD630_18740	vexP2	244.159	285.103	0.29	0.356	201.133	237.218	0.333	0.311
CD630_18750	vexP3	586.311	659.785	0.207	0.42	546.752	591.702	0.16	0.581
CD630_18760	vncR	4435.58	2807.73	-0.791	0.011	3404.07	3374.99	-0.025	0.965
CD630_18770	vncS	1872.59	1177.35	-0.809	0.0013	2357.51	2043.68	-0.284	0.313
CD630_18780		205.016	184.748	-0.21	0.494	61.649	49.406	-0.485	0.329
CD630_18781		3267.07	4395.37	0.489	0.125	1856.69	2103.83	0.227	0.497
CD630_18782		223.56	273.499	0.325	0.385	70.325	65.868	-0.173	0.743
CD630_18800		57.679	32.295	-1.299	0.000345	26.369	23.698	-0.317	0.567
CD630_18820		54.288	59.556	0.199	0.588	52.518	55.339	0.135	0.789
CD630_18830		397.641	500.154	0.418	0.113	715.724	682.801	-0.085	0.82
CD630_18840		0.779	0.772	-0.044	------	0.358	0.358	0.008	------
CD630_18850		38.063	34.755	-0.21	0.635	68.806	57.888	-0.408	0.315
CD630_18860		38.255	34.363	-0.223	0.613	63.529	49.134	-0.512	0.283
CD630_18870	csfU	14.907	10.943	-1.011	0.0417	12.819	10.757	-0.673	0.146
CD630_18880	rsiU	15.261	12.485	-0.588	0.262	21.701	17.385	-0.632	0.176
[truncated: 1,932 more rows]
